# Supplementary material for: Simultaneous priming of HIV broadly neutralizing antibody precursors to multiple epitopes by germline-targeting mRNA-LNP immunogens in mouse models
Source: Sci Immunol. Author manuscript; Available in PMC 2026 Jan 9. (PMC12784461; doi:10.1126/sciimmunol.adu7961)
Supplement: data file S1 [file NIHMS2119667-supplement-data_file_S1.xlsx]

## Sheet: Figure 1
	C	GC size
		Day 14	2.32	10.7	3.56	3.64	5.63
		Day 28	2.67	1.05	2.26	1.65	2.42
	D	GC CD45.2 percentage
		Day 14	20	6.98	3.67	4.63	3.11
		Day 28	7.49	32.6	11.5	3.61	14.2
	E	Probe+KO- of GC CD45.2
		N332-GT5 binders of GC CD45.2 at day 14	91.7	96.9	92.6	91.6	90.1
		ApexGT5 binders of GC CD45.2 at day 14	0.0675	0	0	0	0.17
		N332-GT5 binders of GC CD45.2 at day 28	89.351	89.8092	88.506	82.8932	88.6326
		ApexGT5 binders of GC CD45.2 at day 28	1.31	0.68	0.92	2.74	0.22
	F	CD45.2+Probe+KO- of B220 (%)
		CD45.2 N332-GT5 binders of B220 at day 14	0.44051	0.78556	0.1281	0.161935	0.1684
		CD45.2 ApexGT5 binders of B220 at day 14	0.00165992	0	0.00072	0.000855	0.00076
		CD45.2 N332-GT5 binders of B220 at day 28	0.181604	0.317622	0.233289	0.0505155	0.3162
		CD45.2 ApexGT5 binders of B220 at day 28	0.00307877	0.00285466	0.00351	0.00246469	0.001296
	G	BG18HC nt mutation count				H	BG18HC aa mutation count				I	PCT64HC nt mutation count				J	PCT64HC aa mutation count				K	BG18HC aa mutation frequency				L	PCT64HC aa mutation frequency
			day 14	day 28				day 14	day 28					day 28					day 28				aa site	mutation frequency				aa site	mutation frequency
			3	6				2	4					2					2				1	0.304878				1	0
			6	4				4	2					0					0				2	1.01626				2	0
			2	7				2	5					8					2				3	0.711382				3	0
			3	4				1	1					4					3				4	1.32114				4	0
			8	4				3	2					5					4				5	0.609756				5	0
			2	5				0	4					2					2				6	0.101626				6	0
			2	5				1	1					4					4				7	0				7	0
			5	14				2	10					6					4				8	0.406504				8	0
			7	4				4	2					7					4				9	0.101626				9	0
			4	8				1	5					6					3				10	0.304878				10	0
			3	5				1	1					3					2				11	0				11	0
			2	5				1	4					6					4				12	0.609756				12	5.88235
			3	7				2	3					4					4				13	3.45528				13	0
			1	9				1	4					2					2				14	0.711382				14	5.88235
			9	7				8	4					9					7				15	0.609756				15	0
			8	10				6	3					4					2				16	1.11789				16	0
			4	6				2	3					6					4				17	0.203252				17	0
			4	3				2	2														18	0.101626				18	0
			8	7				6	3														19	0.609756				19	0
			2	9				2	6														20	0				20	0
			9	18				5	8														21	2.03252				21	0
			2	10				1	7														22	0				22	0
			1	6				0	6														23	3.04878				23	23.5294
			0	6				0	5														24	0.101626				24	0
			5	8				2	5														25	0.406504				25	0
			2	10				2	3														26	0.609756				26	0
			4	9				3	7														27	9.95935				27	0
			4	5				2	2														28	0.406504				28	17.6471
			8	6				7	4														29	1.42276				29	0
			1	9				0	6														30	2.13415				30	0
			1	7				1	3														31	6.40244				31	23.5294
			1	3				0	1														32	20.4268				32	0
			6	8				3	6														33	10.9756				33	0
			6	11				5	7														34	1.52439				34	0
			6	5				5	4														35	0.101626				35	0
			1	6				1	3														36	7.92683				36	0
			4	3				4	2														37	0.101626				37	0
			3	8				0	6														38	0.406504				38	0
			3	6				1	4														39	0				39	0
			2	7				2	5														40	0.711382				40	0
			4	6				1	5														41	14.7358				41	0
			2	2				2	2														42	0.101626				42	0
			0	7				0	5														43	0.50813				43	0
			4	3				3	1														44	3.25203				44	0
			9	11				6	8														45	0.101626				45	0
			0	4				0	3														46	0				46	0
			1	3				0	1														47	0.914634				47	0
			2	9				2	6														48	0				48	5.88235
			0	8				0	6														49	1.21951				49	0
			3	5				3	3														50	0.203252				50	0
			3	5				2	3														51	8.23171				51	0
			1	2				0	1														52	3.86179				52	17.6471
			8	6				4	2														53	11.687				53	0
			3	7				1	3														54	5.18293				54	11.7647
			2	3				1	1														55	3.76016				55	0
			1	9				0	4														56	1.21951				56	11.7647
			3	10				2	8														57	22.1545				57	0
			1	6				1	3														58	3.25203				58	0
			2	7				1	5														59	2.3374				59	0
			3	9				0	4														60	2.3374				60	5.88235
			6	13				4	3														61	4.06504				61	0
			2	8				1	2														62	1.01626				62	5.88235
			4	7				3	5														63	0.406504				63	17.6471
			4	8				2	3														64	0				64	0
			3	14				2	9														65	3.04878				65	5.88235
			2	2				1	2														66	1.32114				66	0
			2	9				2	6														67	0.304878				67	0
			4	5				4	4														68	1.11789				68	0
			2	5				2	4														69	3.86179				69	0
			4	9				4	5														70	6.40244				70	5.88235
			6	6				4	2														71	0.813008				71	5.88235
			6	7				2	3														72	11.5854				72	5.88235
			3	8				2	5														73	0.101626				73	0
			4	5				4	3														74	7.0122				74	0
			4	6				1	4														75	0.609756				75	0
			6	5				4	3														76	2.94715				76	5.88235
			2	8				2	4														77	2.7439				77	0
			5	5				4	1														78	1.01626				78	23.5294
			5	7				1	4														79	1.42276				79	17.6471
			4	6				3	5														80	0				80	0
			4	7				3	4														81	0.101626				81	0
			2	9				1	5														82	9.34959				82	29.4118
			4	1				1	1														83	3.15041				83	0
			3	4				2	3														84	25.5081				84	0
			5	10				4	6														85	0.914634				85	0
			4	8				2	5														86	2.03252				86	0
			5	8				3	7														87	0.50813				87	0
			6	4				3	3														88	1.01626				88	0
			1	4				1	3														89	0				89	0
			3	5				1	3														90	0				90	0
			4	9				4	7														91	0.711382				91	5.88235
			3	8				2	4														92	0.101626				92	0
			1	4				1	1														93	0.406504				93	5.88235
			6	2				4	2														94	0.50813				94	0
			5	4				3	1														95	4.77642				95	11.7647
			2	8				1	5														96	0				96	0
			1	8				1	5														97	1.72764				97	0
			2	5				0	1														98	5.28455				98	0
			4	4				2	3														99	6.80894				99	5.88235
			2	5				1	3														100	7.11382				100	11.7647
			7	3				6	3														101	3.86179				101	5.88235
			5	6				2	3														102	9.34959				102	0
			4	10				2	6														103	1.11789				103	0
			9	6				4	3														104	0.406504				104	0
			3	4				2	3														105	0.203252				105	5.88235
			8	13				4	9														106	0.406504				106	0
			6	8				4	4														107	4.87805				107	0
			3	5				2	2														108	5.89431				108	0
			8	7				4	5														109	0.101626				109	0
			5	8				3	3														110	0.304878				110	0
			2	3				0	3														111	1.93089				111	0
			2	4				2	4														112	4.57317				112	0
			6	9				3	5														113	15.0407				113	0
			9	7				5	6														114	1.72764				114	0
			2	11				0	9														115	12.0935				115	0
			1	11				0	6														116	1.62602				116	0
			3	6				3	3														117	8.13008				117	0
			4	7				3	5														118	0.203252				118	0
			3	5				3	4														119	0.50813				119	0
			4	4				2	3														120	0				120	0
			3	7				1	5														121	0.101626				121	0
			4	5				4	3														122	2.23577				122	0
			3	8				1	4														123	0				123	0
			7	8				5	4														124	0.50813				124	0
			1	12				0	7														125	1.52439				125	0
			4	9				1	6														126	0				126	0
			7	4				5	3														127	0.813008				127	0
				7					5														128	0.304878				128	0
				4					2														129	0.304878				129	5.88235
				5					2														130	0.711382				130	0
				4					2																			131	0
				6					5																			132	0
				9					6																			133	0
				15					9																			134	0
				1					1
				11					7
				3					2
				4					3
				4					2
				4					3
				8					2
				9					7
				12					9
				4					3
				5					2
				4					3
				10					6
				12					5
				6					5
				8					5
				11					6
				2					1
				7					4
				3					2
				5					4
				5					3
				1					0
				2					0
				4					1
				8					5
				4					3
				5					2
				8					5
				16					11
				8					1
				9					4
				7					4
				7					4
				3					0
				2					0
				8					1
				3					2
				6					4
				5					3
				9					4
				7					3
				1					0
				11					8
				6					3
				6					2
				5					2
				15					10
				3					1
				7					5
				7					6
				5					2
				3					1
				9					4
				10					5
				7					4
				9					5
				5					3
				7					5
				7					4
				6					4
				5					2
				1					0
				6					4
				9					3
				4					1
				3					2
				9					7
				2					1
				6					4
				11					6
				4					4
				2					1
				5					3
				9					7
				6					3
				1					0
				9					4
				3					2
				4					4
				3					1
				9					5
				5					3
				2					1
				6					4
				2					1
				4					2
				6					4
				4					3
				5					3
				5					3
				9					7
				4					2
				5					4
				5					4
				6					4
				5					3
				10					9
				11					8
				5					3
				5					4
				11					5
				5					5
				9					7
				6					4
				8					6
				5					3
				8					6
				13					8
				7					3
				5					2
				5					2
				6					5
				7					4
				5					3
				5					4
				2					2
				9					5
				9					5
				7					4
				7					4
				5					2
				4					1
				15					8
				2					0
				5					1
				9					6
				6					2
				5					2
				5					4
				3					3
				7					5
				4					2
				2					2
				6					2
				7					3
				5					4
				8					5
				9					5
				8					5
				4					0
				7					3
				5					4
				4					3
				4					4
				10					4
				6					5
				8					6
				6					1
				4					3
				10					6
				6					3
				7					4
				2					1
				7					5
				3					2
				6					5
				5					4
				7					1
				3					2
				4					2
				3					2
				8					4
				5					3
				8					5
				3					2
				11					8
				9					4
				4					3
				4					3
				6					5
				3					2
				6					2
				11					7
				11					8
				5					5
				10					2
				2					1
				1					0
				12					2
				4					1
				7					3
				4					3
				10					8
				6					2
				7					5
				3					1
				9					5
				6					3
				5					2
				5					1
				5					2
				10					5
				3					2
				7					3
				8					5
				2					0
				6					3
				3					1
				8					5
				3					3
				5					3
				4					2
				11					6
				3					0
				8					6
				4					2
				4					3
				8					6
				7					3
				5					4
				2					1
				8					7
				6					5
				9					5
				6					4
				6					4
				4					3
				3					1
				5					4
				8					5
				7					1
				10					5
				4					3
				4					3
				9					6
				5					2
				4					2
				9					7
				5					3
				3					2
				3					2
				3					1
				3					1
				6					4
				7					7
				10					6
				2					0
				6					5
				4					2
				7					2
				7					5
				10					6
				3					0
				7					4
				11					7
				10					7
				6					3
				4					1
				4					2
				5					3
				9					4
				6					3
				2					0
				8					6
				5					4
				2					2
				2					2
				3					1
				4					3
				8					7
				4					4
				6					4
				3					1
				1					1
				8					3
				4					3
				6					3
				7					2
				6					5
				13					8
				5					4
				8					4
				3					3
				5					4
				9					6
				7					5
				3					3
				3					3
				5					4
				4					2
				11					10
				7					5
				3					0
				4					1
				10					8
				7					5
				8					5
				12					7
				3					3
				4					3
				6					3
				9					5
				9					8
				5					2
				7					3
				10					6
				4					3
				6					3
				5					3
				10					7
				9					6
				9					3
				15					7
				7					5
				9					4
				8					5
				2					2
				11					7
				5					4
				5					2
				6					1
				7					2
				8					5
				3					2
				11					6
				7					4
				8					4
				12					3
				6					2
				9					6
				4					0
				11					5
				9					5
				4					4
				5					4
				13					9
				2					1
				9					6
				4					3
				4					3
				8					7
				9					8
				7					3
				3					3
				4					3
				5					5
				7					6
				5					3
				7					4
				5					4
				8					4
				8					3
				6					5
				2					1
				5					4
				7					5
				5					3
				10					4
				3					2
				2					1
				3					2
				5					5
				3					2
				1					0
				7					4
				3					2
				5					5
				4					1
				11					6
				8					4
				6					3
				7					2
				2					1
				4					4
				3					2
				6					3
				5					2
				5					3
				5					4
				8					4
				3					0
				5					2
				4					3
				5					4
				6					3
				6					2
				6					1
				9					5
				2					1
				6					3
				7					5
				1					1
				4					2
				4					4
				5					2
				7					5
				4					3
				3					3
				1					0
				5					3
				7					5
				9					5
				11					4
				9					3
				9					4
				10					7
				1					0
				5					5
				7					3
				6					4
				1					1
				4					3
				3					1
				2					1
				9					7
				8					2
				1					0
				4					2
				8					7
				6					2
				5					3
				4					4
				6					3
				1					1
				12					9
				6					6
				9					3
				2					2
				7					3
				5					1
				11					7
				7					5
				6					3
				8					6
				6					4
				3					1
				4					2
				7					5
				11					6
				9					4
				2					1
				8					4
				3					2
				9					5
				8					4
				4					2
				3					1
				10					6
				4					2
				9					5
				7					4
				2					2
				4					2
				6					4
				4					2
				8					6
				5					4
				5					4
				7					5
				5					3
				5					2
				9					7
				1					0
				12					8
				6					3
				5					4
				6					4
				7					5
				7					6
				8					5
				3					3
				6					4
				3					2
				3					2
				2					1
				6					3
				7					3
				9					7
				9					4
				6					5
				6					1
				4					4
				11					9
				11					9
				7					5
				4					0
				3					0
				6					4
				3					2
				8					6
				4					3
				4					1
				8					7
				5					4
				5					1
				6					4
				7					2
				8					4
				7					5
				4					2
				6					5
				8					5
				8					6
				3					3
				8					6
				3					3
				6					2
				8					5
				9					4
				8					7
				6					4
				7					5
				5					3
				10					7
				4					3
				10					6
				7					3
				16					12
				6					6
				9					6
				3					2
				5					3
				5					2
				5					3
				12					7
				15					9
				4					2
				5					3
				4					1
				4					2
				4					3
				2					1
				11					7
				6					1
				2					2
				3					1
				6					3
				2					1
				8					3
				5					3
				2					1
				4					3
				3					2
				10					7
				3					3
				6					3
				9					8
				3					2
				5					3
				1					1
				8					5
				7					5
				7					5
				3					3
				7					6
				6					3
				5					3
				5					2
				4					2
				4					2
				5					3
				11					7
				4					2
				9					5
				4					2
				10					5
				5					5
				4					3
				6					1
				4					3
				8					5
				2					2
				5					5
				5					1
				2					2
				8					5
				7					6
				5					3
				4					2
				6					6
				6					4
				8					3
				8					6
				3					1
				6					5
				9					7
				7					5
				3					1
				7					3
				4					2
				9					6
				5					1
				6					4
				9					5
				6					4
				4					3
				7					5
				3					2
				9					7
				5					3
				5					5
				6					5
				4					3
				9					3
				5					3
				6					4
				7					5
				3					3
				5					4
				6					1
				8					5
				9					2
				3					1
				3					2
				6					2
				9					5
				10					5
				6					4
				5					4
				4					3
				3					1
				6					4
				4					0
				3					2
				6					4
				4					1
				0					0
				10					5
				7					5
				4					2
				5					4
				4					2
				10					6
				4					3
				7					4
				4					3
				8					5
				8					6
				2					2
				4					4
				4					3
				8					6
				4					3
				6					3
				2					0
				7					5
				4					4
				7					4
				2					2
				8					4
				4					2
				11					8
				5					4
				7					6
				12					9
				10					6
				9					6
				2					1
				3					0
				2					2
				5					3
				1					1
				6					2
				5					3
				6					2
				4					1
				10					6
				6					4
				2					2
				12					7
				5					2
				0					0
				6					3
				5					4
				8					5
				6					4
				5					4
				4					3
				3					2
				7					5
				2					2
				5					3
				7					6
				4					1
				9					6
				15					9
				4					4
				5					4
				3					2
				4					4
				9					7
				12					7
				7					5
				7					4
				4					1
				6					3
				3					2
				9					5
				8					6
				7					5
				1					1
				4					3
				3					2
				4					2
				1					1
				8					3
				9					3
				11					6
				8					6
				7					3
				9					8
				5					3
				4					3
				12					6
				14					9
				3					3
				7					4
				6					3
				12					7
				6					4
				4					2
				6					5
				7					2
				4					3
				5					3
				14					6
				8					4
				10					5
				11					9
				4					2
				1					0
				4					3
				13					8
				4					3
				6					3
				6					2
				4					1
				8					5
				8					6
				16					12
				2					2
				13					8
				11					5
				11					4
				3					1
				6					3
				4					3
				4					2
				6					3
				1					0
				16					11
				3					1
				10					7
				9					7
				7					5
				9					8
				11					6
				7					3
				4					4
				1					1
				2					1
				6					3
				5					2
				2					2
				7					3
				7					4
				6					4
				10					5
				8					6
				4					2
				6					4
				6					5
				2					0
				6					5
				3					2
				11					6
				7					3
				4					2
				9					4
				6					4
				5					2
				12					5
				7					5
				10					8
				5					1
				8					2
				4					2
				7					5
				5					3
				6					5
				5					1
				5					5
				2					2
				3					2
				7					4
				3					1
				4					3
				2					1
				11					8
				2					1
				4					3
				7					4
				9					3
				6					4
				6					3
				2					1
				8					4
				3					2
				6					3
				6					3
				2					0
				6					4
				6					6
				7					5
				5					3
				4					2
				3					1
				3					1
				2					1
				9					8
				5					1
				2					2
				7					4
				2					2
				10					5
				11					8
				4					3
				3					3
				2					2
				2					0
				5					4
				7					3
				7					4
				5					4
				3					1
				7					6
				6					5
				5					2
				5					4
				6					4
				5					5
				2					0
				4					2
				3					2
				5					4
				6					4
				6					5
				5					2
				4					3
				11					3
				9					4
				7					7
				6					3
				5					5
				2					2
				6					4
				5					3
				5					4
				3					0

## Sheet: Figure 2
	C	GC size
		BG18High day 14	4.7	0.55	3.52	2.86	4.78
		PCT64High day 14	2.39	3.79	3.18	3.98	3.43
		BG18High day 28	0.58	1.16	1.17	1.14	0.78
		PCT64High day 28	1.23	0.84	0.43	1.02	0.24
	D	GC CD45.2 percentage
		BG18High day 14	9.87	0.21	15.7	12.6	14.3
		PCT64High day 14	9.4	6.43	5.27	8.69	9.64
		BG18High day 28	39.9	4.24	0.043	22.9	28.2
		PCT64High day 28	11.4	30.8	8.06	0	0
	E	Probe+KO- of GC CD45.2 (%)
		N332-GT5 binders of GC CD45.2 BG18High at day 14	87.7	71.4	91.8	89.4	91.1
		N332-GT5 binders of GC CD45.2 PCT64High at day 14	89.2	88.8	87.6	87.9	84.6
		ApexGT5 binders of GC CD45.2 BG18High at day 14	0.19089	0	0	0	0.1
		ApexGT5 binders of GC CD45.2 PCT64High at day 14	3.47	0.16	0.846	1.68504	5.36038
		N332-GT5 binders of GC CD45.2 BG18High at day 28	86.625	89.5128	33.3	87.2016	86.286
		N332-GT5 binders of GC CD45.2 PCT64High at day 28	76.9652	90.4162	82.79	0	0
		ApexGT5 binders of GC CD45.2 BG18High at day 28	0	0	0	1.89	2.04156
		ApexGT5 binders of GC CD45.2 PCT64High at day 28	13	0.21	2.64	0	0
	F	CD45.2+Probe+KO- of B220 (%)
		CD45.2 N332-GT5 binders BG18High at day 14	0.430597	0.00297	0.532467	0.343048	0.65676
		CD45.2 N332-GT5 binders PCT64High at day 14	0.209919	0.235352	0.157362	0.322629	0.295603
		CD45.2 ApexGT5 binders BG18High at day 14	0.002106	0.002145	0.00169	0.002816	0.003588
		CD45.2 ApexGT5 binders PCT64High at day 14	0.01573	0.00667	0.0103799	0.011777	0.0277346
		CD45.2 N332-GT5 binders BG18High at day 28	0.228636	0.0478909	0.0005106	0.234943	0.19266
		CD45.2 N332-GT5 binders PCT64High at day 28	0.113602	0.23522	0.0294547	0.0002133	0.000322
		CD45.2 ApexGT5 binders BG18High at day 28	0	0.00139278	0.0006771	0.00634395	0.00525091
		CD45.2 ApexGT5 binders PCT64High at day 28	0.0224611	0.003724	0.00376161	0.00451238	0.00344
	G	BG18HC nt mutation count						H	BG18HC aa mutation count						I	PCT64 nt mutation count						J	PCT64HC aa mutation count						K	BG18HC aa mutation frequency								L	PCT64HC aa mutation frequency
			BG18High at day 14	PCT64High at day 14	BG18High at day 28	PCT64High at day 28				BG18High at day 14	PCT64High at day 14	BG18High at day 28	PCT64High at day 28				BG18High at day 14	PCT64High at day 14	BG18High at day 28	PCT64High at day 28				BG18High at day 14	PCT64High at day 14	BG18High at day 28	PCT64High at day 28			BG18High	aa site	mutation frequency		PCT64High	aa site	mutation frequency			BG18High	aa site	mutation frequency		PCT64High	aa site	mutation frequency
			4	8	9	6				2	5	6	4					0	6	3					0	4	2				1	0.204918			1	0.340522				1	0			1	0
			1	6	10	4				1	3	7	1					3	3	3					2	2	2				2	0.409836			2	0.227015				2	0			2	0
			4	4	10	2				2	1	7	0					3	7	3					2	3	3				3	1.02459			3	0.681044				3	0			3	0.917431
			0	4	5	4				0	3	1	2					2	5	14					2	4	9				4	0.819672			4	0.340522				4	0			4	0.917431
			0	3	8	8				0	2	7	6					2	11	4					2	6	4				5	1.43443			5	0.567537				5	0			5	0
			4	9	11	6				1	5	7	3					1	0	4					1	0	3				6	0			6	0				6	0			6	0
			4	1	4	0				0	1	2	0					2		2					2		1				7	0.204918			7	0.681044				7	0			7	0
			4	4	7	9				1	3	5	6					1		13					0		7				8	0.204918			8	0.113507				8	0			8	0
			4	4	7	5				4	3	3	5					6		12					5		6				9	0			9	0				9	0			9	0
			3	4	3	8				1	2	1	4					2		8					1		7				10	0			10	0				10	0			10	6.42202
			2	8	6	4				2	3	5	2					2		5					1		2				11	0.204918			11	0.340522				11	0			11	0
			3	3	7	9				1	2	1	4					1		7					0		5				12	0.614754			12	0.340522				12	0			12	3.66972
			3	5	6	7				2	3	4	6					2		4					2		2				13	3.89344			13	5.10783				13	0			13	1.83486
			3	3	2	3				2	1	0	2					2		4					1		2				14	1.43443			14	0.227015				14	0			14	0
			3	2	4	11				2	1	3	8					2		4					1		3				15	0.409836			15	0.113507				15	0			15	0
			3	3	4	6				1	1	3	3					0		4					0		3				16	1.22951			16	0.227015				16	0			16	0
			4	7	4	9				1	5	1	6					3		11					3		6				17	0			17	0.113507				17	0			17	0
			1	4	6	4				0	2	2	2					7		3					4		1				18	0.204918			18	0				18	0			18	0
			6	6	1	8				5	5	1	5					4		2					4		2				19	0.204918			19	1.02157				19	0			19	0
			1	6	7	6				1	3	5	3					1		12					1		8				20	0			20	0				20	0			20	0
			5	3	3	9				2	2	2	8					2		4					1		1				21	0.409836			21	0.908059				21	0			21	0
			7	4	9	3				5	4	9	1					1		2					0		1				22	0			22	0				22	0			22	0
			3	2	6	1				1	1	5	1					1		2					0		1				23	4.30328			23	2.04313				23	0			23	9.17431
			1	5	5	3				0	3	5	1					0		5					0		3				24	0.409836			24	0				24	0			24	0
			4	3	6	7				2	2	3	3					2		6					1		4				25	0			25	0.113507				25	0			25	0
			2	1	3	4				1	1	0	3					1		1					1		1				26	0			26	0.681044				26	0			26	0
			2	5	7	5				2	5	4	3					1		4					0		3				27	8.60656			27	7.83201				27	0			27	0.917431
			5	4	5	7				3	1	4	6					1		11					0		6				28	0.819672			28	0.567537				28	0			28	11.9266
			2	5	8	7				0	4	6	4					7		2					5		0				29	1.84426			29	2.95119				29	0			29	0
			4	8	3	8				4	4	2	5					7		4					3		1				30	5.12295			30	4.08627				30	0			30	3.66972
			8	1	8	13				7	0	4	10					4		3					4		3				31	8.19672			31	9.1941				31	16.6667			31	32.1101
			7	4	4	8				5	4	3	4					7		12					5		7				32	21.3115			32	21.7934				32	0			32	0
			5	3	5	13				2	3	5	8					2		2					2		2				33	13.3197			33	12.1453				33	0			33	0
			7	2	2	9				3	2	1	7					5		5					3		5				34	2.45902			34	2.95119				34	0			34	0.917431
			0	4	7	4				0	3	3	3							6							5				35	0.204918			35	0.567537				35	0			35	7.33945
			3	3	2	7				0	0	0	5							7							5				36	5.7377			36	6.92395				36	0			36	0
			1	2	7	5				0	1	4	3							6							4				37	0			37	0				37	0			37	0
			2	4	2	6				2	2	1	3							7							3				38	0.204918			38	0				38	0			38	0
			5	4	5	4				2	1	5	2							3							3				39	0			39	0				39	0			39	0
			4	5	5	10				0	3	2	8							4							3				40	0.204918			40	0				40	33.3333			40	5.50459
			4	4	6	5				1	3	4	3							6							4				41	12.5			41	15.7775				41	0			41	0
			1	5	3	4				0	2	2	2							7							5				42	0.409836			42	0				42	0			42	0
			2	3	5	10				2	2	3	7							5							4				43	0.204918			43	0.227015				43	0			43	2.75229
			3	3	2	8				1	3	1	4							3							2				44	1.63934			44	3.0647				44	0			44	0
			2	2	9	11				2	1	5	4							4							3				45	0			45	0.567537				45	0			45	0
			4	4	12	9				2	3	8	5							10							6				46	0.819672			46	0.113507				46	0			46	2.75229
			3	7	5	9				2	1	1	5							3							2				47	0			47	0.681044				47	0			47	0
			3	4	9	9				1	4	6	6							5							4				48	0			48	0.113507				48	0			48	8.25688
			6	2	2	12				3	1	2	8							8							6				49	0.614754			49	2.61067				49	0			49	0
			3	6	8	10				2	4	6	8							4							3				50	0			50	0				50	0			50	0
			2	4	10	8				0	3	3	7							7							4				51	11.0656			51	8.85358				51	0			51	4.58716
			6	3	5	10				3	2	4	6							3							1				52	2.45902			52	4.42679				52	0			52	13.7615
			4	4	6	6				3	0	5	4							3							1				53	10.8607			53	11.4642				53	0			53	8.25688
			2	1	8	5				2	0	5	3							9							7				54	3.07377			54	3.17821				54	50			54	24.7706
			3	3	4	7				1	1	4	4							1							1				55	3.48361			55	1.92963				55	0			55	8.25688
			2	2	4	3				1	1	3	3							9							3				56	0.614754			56	0.681044				56	0			56	0
			3	3	7	7				2	2	6	3							4							1				57	25			57	18.1612				57	0			57	0.917431
			3	3	7	5				2	1	4	3							5							2				58	2.66393			58	2.72418				58	0			58	0
			2	1	6	7				1	1	4	4							5							2				59	3.48361			59	5.90238				59	0			59	0
			2	3	5	6				1	2	4	4							12							7				60	3.68852			60	4.42679				60	16.6667			60	4.58716
			1	3	4	4				1	3	3	2							5							3				61	6.14754			61	2.95119				61	0			61	0
			3	4	7	7				2	4	4	5							5							3				62	2.04918			62	0.794552				62	33.3333			62	0.917431
			0	6	7	6				0	3	5	3							7							2				63	0.409836			63	0.340522				63	33.3333			63	12.844
			3	4	10	5				2	3	5	3							5							2				64	0			64	0.227015				64	0			64	0.917431
			5	3	8	12				3	3	7	9							1							1				65	1.84426			65	2.15664				65	0			65	0
			2	3	7	4				0	1	6	2							6							3				66	2.45902			66	0.45403				66	0			66	0
			3	6	7	7				1	3	5	2							5							3				67	0.409836			67	0				67	16.6667			67	0.917431
			2	4	3	7				2	3	3	4							5							3				68	0.819672			68	1.13507				68	16.6667			68	5.50459
			1	3	4	3				1	2	3	2							7							4				69	3.07377			69	3.17821				69	0			69	0
			3	6	4	10				1	4	3	6							5							4				70	2.66393			70	5.10783				70	0			70	0
			5	2	2	9				2	1	2	7							4							3				71	0.614754			71	1.02157				71	0			71	4.58716
			5	3	1	10				5	2	1	8							4							3				72	11.8852			72	10.1022				72	0			72	0
			1	3	8	5				1	3	6	5							3							2				73	0.204918			73	0.113507				73	0			73	0
			2	3	10	4				0	2	5	2							2							2				74	7.17213			74	6.1294				74	0			74	0
			4	5	7	5				1	2	3	2							6							4				75	0.819672			75	0.681044				75	0			75	0
			5	1	5	5				2	1	3	4							7							6				76	3.68852			76	1.92963				76	0			76	0
			3	5	4	5				2	1	3	3							5							3				77	2.2541			77	1.81612				77	0			77	1.83486
			8	1	8	3				3	0	4	2							5							3				78	2.45902			78	2.72418				78	0			78	6.42202
			3	6	8	6				2	2	4	4							7							5				79	2.04918			79	1.24858				79	0			79	24.7706
			2	2	7	12				1	2	5	8							7							5				80	0.409836			80	0.45403				80	0			80	2.75229
			7	2	7	7				5	0	4	6							7							5				81	0			81	0				81	0			81	1.83486
			3	2	3	9				1	1	2	4							7							4				82	11.2705			82	7.94552				82	0			82	12.844
			5	2	3	8				4	1	2	4							1							1				83	3.27869			83	4.31328				83	0			83	0.917431
			2	3	3	10				0	2	2	5							8							3				84	30.3279			84	29.1714				84	0			84	4.58716
			4	6	5	6				3	0	4	3							2							2				85	1.43443			85	1.02157				85	16.6667			85	0.917431
			5	2	6	8				2	1	2	5							6							4				86	1.02459			86	1.13507				86	16.6667			86	0.917431
			5	3	8	8				2	1	5	6							7							4				87	0.409836			87	0.227015				87	0			87	0.917431
			4	2	5	2				1	0	1	2							4							3				88	1.43443			88	0.681044				88	0			88	0
			3	5	8	2				1	1	6	2							12							7				89	0			89	0				89	0			89	0.917431
			3	2	8	9				2	1	5	5							3							2				90	0			90	0				90	0			90	6.42202
			2	5	6	6				1	4	4	4							6							3				91	0.819672			91	0.794552				91	0			91	10.0917
			4	3	10	7				3	3	5	5							6							4				92	0.204918			92	0.113507				92	0			92	0
			4	6	7	4				4	2	4	3							2							0				93	0.409836			93	1.36209				93	0			93	0.917431
			4	3	7	5				3	3	5	4							2							2				94	0.204918			94	0.113507				94	0			94	0
			2	2	6	4				1	1	5	2							9							8				95	4.5082			95	4.42679				95	0			95	0
			7	2	4	6				4	1	2	4							2							2				96	0			96	0				96	0			96	0
			2	4	10	8				1	2	6	7							6							4				97	1.43443			97	1.5891				97	0			97	1.83486
			2	4	4	6				2	3	0	4							4							3				98	5.12295			98	5.44835				98	0			98	0
			1	5	6	2				1	2	2	2							3							2				99	6.35246			99	11.6913				99	0			99	2.75229
			2	1	3	7				1	1	1	4							3							2				100	7.78689			100	17.5936				100	0			100	3.66972
			4	5	7	8				4	2	5	5							4							1				101	2.04918			101	2.04313				101	0			101	0
			1	4	5	4				0	1	3	2							5							3				102	7.37705			102	14.6425				102	0			102	0
			4	1	7	15				2	0	5	10							2							1				103	1.43443			103	3.40522				103	0			103	0.917431
			5	5	7	9				3	4	3	6							8							5				104	0.204918			104	0.113507				104	0			104	0
			3	2	8	6				3	2	1	3							12							6				105	0			105	0				105	0			105	2.75229
			5	4	9	5				4	3	7	4							3							2				106	0.204918			106	0.45403				106	0			106	0
			6	10	12	3				4	4	7	0							5							2				107	5.53279			107	6.35641				107	0			107	0
			3	1	8	4				3	1	5	2							5							2				108	8.40164			108	7.03746				108	0			108	0
			4	1	10	7				3	0	9	3							0							0				109	0.204918			109	0.567537				109	0			109	0.917431
			3	2	4	7				0	0	2	4																		110	0.614754			110	0				110	33.3333			110	34.8624
			5	2	5	8				3	0	5	6																		111	2.66393			111	2.15664				111	16.6667			111	0
			1	2	8	9				1	0	5	6																		112	4.09836			112	5.78888				112	0			112	0
			4	4	6	11				2	2	3	6																		113	13.1148			113	13.9614				113	0			113	0
			4	2	5	6				4	0	3	5																		114	1.63934			114	3.74574				114	0			114	0
			9	10	3	6				5	5	3	3																		115	9.63115			115	13.8479				115	0			115	0.917431
			5	3	5	7				3	2	4	5																		116	2.04918			116	2.04313				116	0			116	1.83486
			3	2	4	5				0	2	2	5																		117	8.40164			117	13.0533				117	0			117	0
			6	3	5	11				4	1	2	5																		118	0.409836			118	0				118	0			118	0.917431
			3	3	3	3				0	1	1	2																		119	0			119	0.113507				119	0			119	2.75229
			4	6	6	8				2	5	2	6																		120	0			120	0				120	0			120	0
			8	5	5	9				6	1	5	4																		121	0			121	0				121	0			121	1.83486
			4	5	4	9				2	4	2	6																		122	1.63934			122	1.70261				122	0			122	0
			5	4	2	4				2	2	1	2																		123	0			123	0				123	0			123	0
			3	4	13	5				2	4	7	5																		124	0.819672			124	0.567537				124	0			124	0
			5	1	2	15				3	1	0	12																		125	1.22951			125	2.61067				125	0			125	0.917431
			5	0	4	11				2	0	1	7																		126	0			126	0.113507				126	16.6667			126	0
			5	5	9	4				2	1	4	1																		127	1.22951			127	0.794552				127	0			127	0
			11	1	10	5				3	0	7	3																		128	0.204918			128	0				128	0			128	0.917431
			3	3	10	8				0	2	6	5																		129	0.204918			129	0				129	0			129	3.66972
			3	2	4	10				3	2	3	8																		130	1.43443			130	1.5891				130	0			130	0
			4	2	4	5				2	1	2	5																											131	0			131	0
			3	13	7	7				2	3	3	5																											132	0			132	0
			2	2	8	7				1	1	6	4																											133	0			133	0
			3	4	10	5				1	1	8	4																											134	0			134	0
			3	7	8	7				2	3	1	3
			9	11	4	6				4	9	1	6
			4	0	4	7				2	0	0	4
			1	2	5	9				1	1	3	5
			6	1	7	3				5	0	5	3
			6	8	7	6				1	6	3	4
			2	11	4	7				2	9	0	5
			4	7	6	6				1	5	4	5
			5	3	6	6				2	2	2	6
			6	1	4	6				5	0	1	4
			3	5	5	7				2	2	0	5
			3	4	10	11				1	4	6	6
			5	2	6	6				3	2	3	3
			3	4	6	8				2	3	3	5
			4	3	4	5				3	1	2	4
			4	2	5	7				2	1	4	6
			4	5	9	2				1	4	6	1
			9	3	10	7				6	1	7	7
			5	3	3	4				3	1	1	3
			4	8	10	12				1	2	6	8
			3	2	2	3				2	1	2	1
			4	3	6	5				4	1	3	4
			1	3	5	4				1	0	3	4
			6	9	6	5				2	5	3	3
			6	3	12	2				2	3	7	1
			3	3	11	7				2	0	8	5
			2	9	12	6				2	6	7	3
			5	2	4	5				3	1	1	2
			2	3	3	7				1	2	2	4
			6	2	8	7				3	2	4	4
			5	7	7	7				5	3	1	5
			3	4	6	6				3	3	4	5
			3	1	8	5				2	1	3	4
			3	5	7	8				0	2	5	5
			5	4	9	13				4	4	5	9
			1	1	4	4				0	1	4	3
			2	4	8	6				1	3	5	2
			1	7	3	5				1	4	2	2
			1	2	5	8				1	2	2	5
			6	1	5	1				5	1	2	1
			8	1	6	13				3	0	4	6
			4	1	6	6				3	0	2	5
			9	1	4	8				4	0	1	5
			7	3	7	4				6	2	1	2
			1	3	4	6				1	2	2	4
			3	3	6	5				1	3	3	4
			2	3	10	6				1	2	6	4
			7	3	6	5				3	3	2	5
			3	4	6	7				3	2	6	3
			1	1	8	6				1	1	5	4
			3	8	10	6				1	5	5	4
			3	2	8	9				3	0	6	7
			2	7	5	8				1	6	4	3
			3	10	3	10				1	6	1	5
			4	4	4	9				2	1	3	7
			5	7	2	6				5	5	1	6
			2	2	6	6				1	1	3	4
			4	2	8	11				3	1	4	8
			8	4	8	6				5	4	4	4
			3	1	2	7				2	1	0	3
			1	3	11	7				1	2	7	6
			9	3	5	5				6	2	3	2
			4	2	10	4				3	2	5	4
			7	4	6	5				2	3	3	4
			7	5	7	4				3	4	2	2
			5	4	7	4				3	4	1	2
			4	3	7	4				3	2	3	3
			4	1	7	3				3	0	6	2
			3	4	8	9				2	1	3	5
			3	3	6	6				2	2	3	4
			4	2	5	4				2	0	3	3
			3	6	2	9				2	4	2	6
			3	9	9	7				2	7	6	6
			2	0	6	9				2	0	2	3
			9	2	6	7				6	1	5	7
			1	5	8	12				0	2	4	6
			2	1	5	10				1	1	3	5
			2	4	6	4				1	3	4	2
			4	6	7	9				2	3	6	4
			3	1	1	6				1	0	1	3
			3	1	5	2				1	1	2	2
			4	2	5	9				2	2	2	4
			0	5	6	5				0	3	1	2
			4	4	6	8				1	2	3	5
			3	3	4	3				3	3	3	3
			3	2	7	8				3	1	4	5
			3	6	6	8				2	5	2	4
			5	3	6	8				3	2	2	4
			4	3	8	5				3	3	2	2
			4	2	1	5				2	1	1	5
			7	0	7	12				3	0	2	10
			2	3	7	5				2	3	3	2
			2	9	9	10				1	6	7	7
			4	4	9	5				2	3	6	3
			5	4	6	9				0	1	5	7
			6	3	6	3				3	1	2	1
			2	4	6	1				2	3	4	1
			5	1	2	8				4	1	2	2
			2	4	7	4				1	3	5	2
			1	4	7	6				1	3	5	5
			6	4	4	2				3	3	0	1
			1	3	8	4				0	3	4	4
			4	7	7	8				2	4	5	4
			4	4	3	9				1	3	1	4
			2	2	4	9				2	1	2	3
			4	6	1	8				1	1	0	5
			0	4	4	5				0	3	2	5
			5	4	9	3				3	3	7	3
			2	4	2	2				0	3	2	1
			6	1	4	9				4	1	1	4
			3	5	7	3				2	4	4	2
			2	5	9	8				2	5	6	4
			3	6	10	5				1	4	6	3
			5	2	13	5				2	0	7	0
			3	2	6	9				2	2	4	8
			5	6	5	7				4	4	3	4
			2	3	9	5				2	2	6	2
			1	8	9	7				1	5	6	5
			2	3	10	10				2	1	5	5
			1	3	3	9				1	2	3	4
			5	5	2	7				3	4	2	4
			5	2	9	5				4	1	7	2
			5	3	7	4				2	1	5	3
			6	10	7	4				1	6	4	4
			3	2	8	3				3	2	4	2
			4	4	6	6				1	1	2	4
			5	2	2	8				4	2	2	4
			1	6	5	8				0	5	2	6
			4	8	4	3				4	5	3	3
			4	2	6	6				3	1	3	4
			1	6	7	4				0	3	4	2
			0	1	8	5				0	1	5	3
			1	6	7	7				1	4	4	3
			7	2	8	10				2	1	4	6
			3	3	9	8				3	3	5	7
			4	3	4	4				2	1	2	2
			6	8	6	6				5	4	4	4
			2	4	12	8				1	4	6	6
			2	6	5	5				0	3	4	3
			2	1	10	9				2	1	6	5
			6	6	7	4				2	2	6	2
			3	7	13	12				2	4	7	8
			4	4	10	12				2	3	8	8
			5	4	6	12				4	2	4	9
			3	6	4	1				0	4	1	1
			2	3	5	8				0	3	3	5
			7	8	3	1				4	6	2	1
			5	3	8	3				3	1	6	2
			7	10	3	5				6	4	2	3
			3	3	9	14				3	3	4	11
			1	12	6	2				1	3	2	2
			5	6	6	8				4	3	4	6
			3	3	0	4				2	3	0	0
			3	6	5	7				2	4	3	4
			3	3	5	2				2	3	4	1
			4		6	6				3		5	5
			1		6	4				0		5	2
			2		6	10				1		4	7
			11		5	5				6		4	4
			9		1	5				6		1	2
			0		5	4				0		2	3
			1		3	6				1		2	4
			2		3	4				2		2	2
			5		10	6				4		6	4
			0		4	7				0		3	5
			2		5	7				2		4	4
			1		11	6				0		6	5
			0		10	6				0		4	4
			3		9	4				0		5	2
			1		8	6				1		4	6
			2		2	5				1		0	3
			3		5	6				2		2	4
			2		9	4				1		3	2
			4		11	7				2		6	5
			3		7	8				2		7	7
			6		8	8				2		7	7
			7		5	4				4		3	3
			4		5	3				2		3	2
			4		5	6				2		1	3
			3		6	1				2		4	1
			2		7	4				1		3	2
			1		10	6				0		9	3
			6		5	6				6		3	4
			1		5	8				0		3	5
			3		4	5				1		0	4
			6		14	4				3		10	3
			3		10	6				1		6	6
			6		4	5				3		3	4
			2		4	5				0		2	4
			3		10	8				1		5	5
			9		4	6				5		3	3
			6		4	7				2		3	5
			2		8	7				1		5	4
			5		3	6				2		1	5
			2		11	5				2		3	4
			1		7	9				0		4	6
			1		4	9				1		1	5
			4		8	5				4		4	2
			2		5	7				2		2	4
			1		8	10				1		6	5
			3		5	7				1		4	5
			7		9	7				2		5	6
			3		5	9				1		4	8
			4		8	9				2		6	4
			4		6	8				4		3	4
			3		5	7				2		4	4
			3		7	11				2		5	4
			3		7	6				2		5	4
			1		7	4				0		7	3
			4		2	10				3		2	5
			7		15	5				6		10	3
			5		6	5				3		3	3
			1		6	8				1		0	6
			2		5	7				2		3	7
			3		4	5				3		2	3
			4		5	3				1		2	3
			2		12	4				1		7	3
			2		5	12				2		4	10
			4		12	9				2		5	6
			2		5	7				2		4	5
			1		8	5				1		3	4
			6		3	11				4		2	7
			5		4	3				3		3	3
			5		6	9				2		4	4
			2		7	11				2		3	8
			5		6	14				3		3	9
			3		4	1				2		3	0
			4		6	7				4		4	4
			4		5	13				1		2	8
			1		12	1				0		9	1
			3		11	11				3		9	5
			2		5	8				2		1	6
			5		6	2				3		3	1
			7		9	2				4		4	0
			7		1	7				3		0	4
			2		3	7				1		2	5
			3		3	6				3		2	1
			6		7	5				5		2	3
			1		9	9				1		5	7
			6		5	6				5		3	6
			6		8	11				2		6	8
			3		10	6				3		6	4
			2		5	6				2		2	3
			3		12	2				2		7	1
			6		10	3				4		7	2
			2		8	6				2		3	2
			0		13	1				0		7	1
			8		4	11				4		3	5
			3		12	6				0		8	3
			3		3	9				2		1	6
			4		8	3				2		4	1
			4		4	15				1		1	11
			7		4	5				5		2	3
			7		3	8				6		3	5
			3		13	3				3		10	3
			8		8	4				4		5	2
			0		5	7				0		3	4
			6		10	6				2		5	3
			2		15	6				0		10	3
			4		3	8				2		1	7
			7		7	8				4		5	7
			7		10	7				6		6	3
			3		9	6				3		4	4
			3		4	5				2		0	4
			4		2	9				2		0	4
			5		11	7				1		7	5
			2		5	4				1		4	2
			2		4	4				1		3	2
			3		7	7				2		4	5
			2		8	5				1		6	3
			4		9	7				3		4	3
			2		9	7				1		6	4
			2		7	4				0		3	1
			3		4	5				1		1	4
			2		3	6				2		2	3
			2		11	3				1		2	1
			4		12	5				3		8	3
			4		4	11				2		3	5
			2		2	5				0		2	3
			2		2	5				1		2	4
			3		4	6				3		2	3
			3		8	6				2		3	4
			5		6	3				4		4	1
			4		2	2				2		1	1
			2		2	5				2		2	1
			2		7	9				2		4	3
			1		1	5				0		1	4
			3		3	4				3		2	2
			5		4	10				3		2	7
			4		4	1				1		2	1
			2		3	7				2		3	2
			8		8	7				6		3	6
			4		4	8				3		1	5
			3		10	2				2		6	1
			3		7	2				1		4	2
			2		10	8				1		5	4
			0		6	4				0		4	3
			3		9	12				1		6	8
			1		7	10				0		4	6
			5		6	3				3		5	2
					9	12						7	5
					4	7						3	4
					11	5						8	3
					6	8						4	6
					3	9						2	7
					4	3						2	3
					4	7						2	5
					3	5						1	5
					7	10						3	6
					5	6						3	1
					13	10						5	8
					3	6						3	5
					6	4						6	1
					8	10						1	6
					5	6						1	3
					8	8						6	5
					7	8						3	6
					5	4						4	1
					17	6						9	5
					7	7						3	5
					4	5						4	3
					3	7						2	3
					3	6						3	4
					15	3						9	3
					5	10						3	5
					8	8						3	4
					9	6						7	6
					1	6						1	2
					10	5						6	4
					8	4						7	2
					6	8						4	5
					8	4						6	3
					11	6						3	4
					5	8						3	6
					7	6						2	4
					5	12						1	5
					7	5						5	3
					6	6						4	4
					12	2						4	1
					6	7						5	4
					6	6						4	5
					11	5						7	2
					11	6						6	6
					3	12						2	8
					5	3						4	1
					3	3						1	2
					8	5						4	5
					11	7						4	3
					8	3						7	3
					7	7						3	4
					7	3						5	2
					8	8						5	7
					7	7						5	2
					9	7						7	7
						8							5
						8							5
						7							4
						1							0
						3							3
						8							4
						5							3
						4							1
						4							2
						2							1
						2							1
						14							9
						2							2
						5							3
						8							3
						7							2
						10							7
						11							9
						5							3
						7							4
						9							5
						9							5
						6							4
						8							5
						8							6
						10							6
						2							1
						8							5
						6							5
						6							4
						6							3
						5							3
						8							5
						4							2
						6							3
						13							8
						7							5
						5							3
						7							3
						3							3
						6							4
						7							5
						1							0
						8							4
						4							2
						4							2
						5							4
						5							5
						11							7
						7							3
						8							5
						7							5
						10							5
						5							4
						5							4
						10							5
						2							0
						3							1
						5							3
						5							3
						13							7
						3							1
						7							6
						7							5
						9							6
						7							6
						8							5
						3							2
						7							6
						5							2
						6							3
						8							3
						4							3
						6							5
						6							4
						8							4
						5							3
						11							5
						2							1
						10							2
						6							5
						7							3
						6							4
						3							1
						4							2
						6							4
						7							4
						9							6
						6							2
						3							1
						1							1
						10							8
						8							4
						9							8
						9							6
						10							5
						7							5
						9							6
						8							6
						2							2
						4							3
						8							5
						4							2
						4							2
						7							5
						2							2
						5							2
						7							4
						6							5
						5							3
						5							2
						6							3
						8							3
						3							2
						6							3
						6							5
						11							7
						8							4
						14							12
						12							7
						6							3
						10							7
						5							1
						6							3
						4							2
						9							6
						2							0
						11							5
						7							5
						7							4
						6							2
						7							4
						3							2
						0							0
						4							3
						7							4
						8							3
						4							3
						7							6
						8							4
						7							4
						3							3
						4							1
						9							5
						2							0
						6							5
						3							2
						11							6
						2							2
						5							2
						4							2
						13							9
						5							4
						11							6
						5							2
						2							0
						2							2
						3							3
						12							7
						6							3
						14							10
						7							3
						5							3
						3							1
						11							8
						9							5
						3							2
						9							7
						4							4
						3							2
						1							1
						7							6
						4							1
						3							2
						3							2
						4							3
						7							6
						11							8
						6							5
						4							2
						2							1
						4							1
						6							2
						7							3
						8							7
						4							3
						2							1
						5							2
						9							8
						8							6
						3							2
						10							3
						9							5
						6							6
						5							2
						2							0
						4							3
						10							7
						11							9
						7							4
						9							4
						4							2
						8							5
						1							1
						7							3
						8							4
						4							3
						8							6
						8							5
						5							2
						7							5
						5							4
						9							7
						2							0
						6							5
						3							2
						5							3
						9							5
						6							2
						10							5
						7							6
						3							1
						7							2
						8							5
						5							3
						5							3
						5							3
						7							6
						12							11
						7							5
						4							3
						9							6
						6							5
						4							2
						2							2
						3							1
						3							1
						5							4
						5							3
						5							3
						3							0
						6							3
						6							3
						12							8
						11							8
						10							6
						7							5
						6							6
						10							7
						6							4
						7							5
						9							6
						8							5
						4							4
						11							6
						5							4
						2							1
						7							5
						4							2
						3							2
						4							3
						4							4
						2							2
						13							7
						8							6
						5							3
						6							6
						6							3
						10							5
						10							5
						3							1
						3							1
						5							3
						13							7
						6							3
						3							0
						6							3
						6							3
						9							4
						9							8
						3							3
						4							2
						7							2
						6							5
						2							1
						11							6
						12							8
						4							2
						1							1
						3							2
						5							4
						6							3
						8							5
						5							3
						11							9
						6							4
						9							6
						5							3
						4							2
						9							5
						6							3
						6							3
						4							3
						5							4
						12							7
						7							3
						6							3
						18							11
						3							0
						3							2
						9							7
						5							3
						4							2
						5							4
						3							2
						7							2
						4							3
						3							0
						13							9
						9							5
						3							2
						4							3
						5							4
						3							2
						5							3
						8							4
						4							2
						9							3
						6							2
						6							1
						6							5
						6							4
						7							5
						7							3
						5							3
						3							2
						6							5
						6							3
						3							2
						9							6
						9							8
						8							5
						4							3
						4							1
						4							4
						5							2
						4							2
						6							3
						8							7
						2							0
						5							3
						11							9
						3							1
						6							6
						7							3
						4							1
						5							2
						3							2
						8							5
						5							3
						3							3
						9							5
						3							1
						7							7
						6							2
						8							4
						4							3
						12							7
						5							3
						1							1
						3							1
						10							7
						7							3
						6							2
						7							3
						7							4
						6							2
						12							6
						2							2
						4							4
						5							3
						5							3
						11							7
						2							0
						4							3
						4							2
						10							7
						3							2
						11							8
						6							5
						12							9
						6							4
						3							0

## Sheet: Figure 3
	C	GC size
		N332-GT5 mRNA prime day 14	3.15	3.17	3.47	2.4	2.57
		ApexGT5 mRNA prime day 14	3.01	4.43	2.42	0.95	1.82
		Double mRNA prime day 14	2.23	4.83	4.2	5.08	3.72
		N332-GT5 mRNA prime day 28	1.18	0.69	1.79	0.68	1.77	1.74
		ApexGT5 mRNA prime day 28	1.05	1.33	1.11	1	1.15
		Double mRNA prime day 28	1.05	1.06	2.09	3.97	0.48
	D	GC CD45.2 percentage
		N332-GT5 mRNA prime day 14	44.7	41	13.1	42.7	34.3
		ApexGT5 mRNA prime day 14	4.19	3.99	14.4	11.8	2.48
		Double mRNA prime day 14	19.6	30.2	32.9	17.9	30.8
		N332-GT5 mRNA prime day 28	6.09	22.7	20.2	4.57	25.7	19.1
		ApexGT5 mRNA prime day 28	21.7	39.1	22.3	11.9	31.6
		Double mRNA prime day 28	42.2	58.8	53.5	45.6	10.3
	E	GC CD45.2+Probe+KO- of B cells (%)
		N332-GT5 binders N332-GT5 mRNA prime day 14	1.12166	1.11421	0.372536	0.837262	0.773192
		N332-GT5 binders ApexGT5 mRNA prime day 14	0	0	0	0	0
		N332-GT5 binders Double mRNA prime day 14	0.298526	0.984595	0.900033	0.316443	0.635897
		ApexGT5 binders N332-GT5 mRNA prime day 14	0	0	0	0	0
		ApexGT5 binders ApexGT5 mRNA prime day 14	0.0917087	0.0936846	0.263102	0.0771248	0.021575
		ApexGT5 binders Double mRNA prime day 14	0.0629395	0.204212	0.232142	0.394645	0.264671
		N332-GT5 binders N332-GT5 mRNA prime day 28	0.0393804	0.149738	0.295772	0.0279684	0.381198	0.29113
		N332-GT5 binders ApexGT5 mRNA prime day 28	0	0	0	0	0
		N332-GT5 binders Double mRNA prime day 28	0.0770994	0.174518	0.245993	0.85085	0.0251155
		ApexGT5 binders N332-GT5 mRNA prime day 28	0	0	0	0	0	0
		ApexGT5 binders ApexGT5 mRNA prime day 28	0.173394	0.405276	0.207183	0.074375	0.275094
		ApexGT5 binders Double mRNA prime day 28	0.265417	0.361337	0.613864	0.692094	0.0137938
	F	Anti N332-GT5 IgG of delta AUC
		N332-GT5 mRNA prime at day 14	7.844	9.518	5.988	8.277	9.469
		N332-GT5 and ApexGT5 double mRNA prime at day 14	7.632	6.901	5.579	7.048	5.797
		N332-GT5 mRNA prime at day 28	3.313	7.058	5.757	7.0008	5.198	4.055
		N332-GT5 and ApexGT5 double mRNA prime at day 28	4.472	5.277	4.379	4.314	5.095
	G	Anti ApexGT5 IgG of delta AUC
		ApexGT5 mRNA prime at day 14	2.81	3.449	3.215	2.825	2.372
		N332-GT5 and ApexGT5 double mRNA prime at day 14	3.11	2.84	2.495	2.496	2.456
		ApexGT5 mRNA prime at day 28	1.581	1.329	1.622	1.265	1.467
		N332-GT5 and ApexGT5 double mRNA prime at day 28	1.942	2.522	1.625	1.418	1.28
	H	BG18HC nt mutation count						I	BG18HC aa mutation count						J	PCT64HC nt mutation count						K	PCT64HC aa mutation count
			N332-GT5 (day 14)	N332-GT5 + ApexGT5 (day 14)	N332-GT5 (day 28)	N332-GT5 + ApexGT5 (day 28)				N332-GT5 (day 14)	N332-GT5 + ApexGT5 (day 14)	N332-GT5 (day 28)	N332-GT5 + ApexGT5 (day 28)				N332-GT5 (day 14)	N332-GT5 + ApexGT5 (day 14)	N332-GT5 (day 28)	N332-GT5 + ApexGT5 (day 28)				N332-GT5 (day 14)	N332-GT5 + ApexGT5 (day 14)	N332-GT5 (day 28)	N332-GT5 + ApexGT5 (day 28)
			0	4	16	7				0	2	12	4				2	1	5	4				2	1	4	4
			2	3	5	10				1	1	4	8				2	0	6	4				2	0	4	4
			3	1	7	8				3	1	5	6				4	2	4	9				4	1	2	7
			3	6	13	7				3	4	9	6				3	2	5	4				2	2	4	3
			2	3	13	10				1	3	9	6				1	2	3	5				1	2	2	5
			4	4	6	7				4	1	5	4				3	3	3	5				2	3	2	5
			2	5	14	5				1	1	7	5				3	3	3	2				1	3	2	2
			2	9	4	5				2	6	4	2				3	3	3	2				1	1	2	2
			1	3	13	6				1	3	8	2				2	0	7	12				1	0	4	8
			0	3	7	10				0	3	4	7				1	1	2	12				1	0	2	8
			5	2	8	9				4	1	6	5				4	1	1	8				2	0	1	6
			3	6	7	5				3	3	5	5				0	2	3	2				0	2	2	1
			3	4	7	7				3	2	5	3				0	9	1	10				0	6	1	6
			4	1	8	5				2	0	7	4				0	3	4	7				0	1	2	4
			4	2	6	12				2	0	5	9				5	3	4	3				1	1	2	2
			3	0	7	5				3	0	5	1				5	0	3	3				1	0	2	2
			1	3	18	8				1	2	13	5				2	1	1	9				2	1	1	5
			4	2	5	11				3	2	4	8				2	3	5	9				2	1	4	5
			2	3	6	3				2	1	3	2				1	1	6	3				0	1	3	3
			2	3	7	5				1	1	4	1				1	4	5	4				0	3	4	2
			5	9	7	8				3	4	4	6				2	2	2	3				1	1	2	2
			5	5	8	6				4	3	6	4				0	4	1	8				0	4	1	7
			3	7	12	5				2	5	7	4				0	4	7	3				0	4	5	3
			1	2	10	7				1	2	5	3				2	2	6	10				1	2	4	6
			2	1	8	10				0	1	5	8				3	4	6	1				3	2	4	1
			3	0	6	5				3	0	5	3				1	1	4	1				1	1	3	1
			0	8	5	6				0	8	4	5				1	1	5	12				1	1	3	7
			4	4	4	7				3	3	3	5				2	3	5	11				2	1	3	7
			4	3	6	7				3	1	5	5				3	3	2	11				2	1	2	7
			1	7	5	5				1	3	4	2				2	0	1	4				1	0	1	4
			5	5	10	11				2	4	5	7				3	4	6	9				2	4	2	5
			2	0	6	7				2	0	5	5				1	0	6	10				1	0	2	6
			4	2	7	6				2	2	4	3				1	1	6	3				1	1	5	3
			3	2	6	7				3	1	6	5				0	3	6	10				0	2	5	6
			2	6	6	2				1	4	6	2				7	7	5	7				4	7	4	7
			1	0	8	8				0	0	6	6				4	2	6	6				4	2	3	4
			3	5	12	5				2	3	8	3				1	6	3	4				0	2	2	4
			2	3	6	4				2	2	5	3				1	4	3	3				1	4	2	2
			3	4	2	8				3	3	1	5				2	4	5	6				2	4	4	3
			7	2	10	6				4	2	8	2				2	1	5	6				1	1	2	3
			0	1	15	6				0	1	11	5				1	0	4	12				0	0	3	8
			1	3	15	5				1	1	9	5				11	0	7	2				6	0	2	2
			7	1	7	7				6	1	6	5				3	1	3	4				3	0	3	4
			1	2	11	5				0	1	7	5				0	2	3	11				0	2	3	6
			7	4	7	3				7	4	5	2				2	3	1	11				2	3	1	6
			2	4	9	15				2	1	6	13				2	0	4	2				2	0	2	1
			3	3	12	9				3	1	8	6				2	1	4	10				1	0	2	7
			2	4	9	5				2	4	6	3				6	0	4	5				2	0	3	4
			2	3	13	6				1	3	8	4				2	2	4	8				2	2	3	7
			3	5	7	1				0	3	5	1				5	2	4	4				4	2	3	3
			1	3	12	7				0	3	8	5				5	4	1	10				4	3	1	6
			2	1	6	8				1	1	4	4				3	3	3	4				3	1	2	4
			1	0	14	7				0	0	8	6				1	1	3	4				1	1	2	4
			1	1	10	8				0	0	7	6				1	3	1	3				1	2	1	2
			0	1	10	4				0	0	6	3				1	1	7	10				1	0	4	5
			4	5	14	6				1	1	8	5				1	1	2	4				0	1	0	4
			5	4	8	6				3	2	6	4				1	1	1	8				1	1	1	7
			1	4	12	3				0	3	8	3				6	1	5	3				4	1	3	1
			0	2	11	10				0	1	8	6				6	0	1	12				4	0	0	7
			2	4	11	8				2	2	7	6				5	4	1	12				4	3	0	7
			2	0	9	3				1	0	6	3				5	3	3	7				4	2	2	6
			3	1	6	3				2	1	4	2				0	1	3	4				0	0	2	3
			5	1	11	6				4	0	7	4				1	1	3	4				1	0	0	4
			2	2	11	4				2	2	7	2				4	1	3	7				4	1	2	7
			4	1	13	8				4	1	8	4				4	1	3	4				4	1	2	4
			2	1	13	6				1	1	7	6				1	3	3	4				1	2	2	4
			1	2	10	6				1	2	6	5				0	0	7	6				0	0	4	4
			1	2	12	6				0	2	8	5				1	0	6	6				1	0	5	5
			0	3	9	2				0	1	6	2				0	0	2	6				0	0	1	5
			0	4	7	17				0	1	5	13				0	0	3	13				0	0	0	7
			4	2	10	8				4	1	6	7				3	2	5	10				2	1	3	5
			0	1	8	6				0	1	5	5				2	1	5	7				2	1	4	3
			5	4	16	11				3	2	9	6				2	3	3	4				2	3	2	4
			3	2	9	7				2	1	6	7				3	3	3	5				3	3	2	2
			3	6	5	3				3	4	3	3				2	2	5	4				1	0	3	2
			3	2	10	8				2	1	6	6				3	5	4	4				2	4	2	2
			2	0	10	5				2	0	6	3				3	5	3	10				1	4	2	5
			5	2	10	6				3	2	6	5				1	3	4	8				0	2	4	5
			1	5	11	8				1	2	6	4				3	3	7	8				3	3	4	5
			6	1	10	8				5	0	6	6				3	3	2	3				3	2	2	3
			7	3	14	9				3	1	7	4				1	1	3	12				0	0	2	7
			1	3	5	7				1	3	3	4				1	1	3	7				0	1	2	5
			4	2	5	5				2	1	2	3				1	1	4	7				1	1	3	4
			7	6	13	11				4	5	7	8				0	5	4	7				0	4	1	4
			5	2	8	7				2	0	3	5				0	5	4	9				0	4	0	5
			0	4	10	7				0	3	6	5				1	2	1	7				1	1	1	5
			5	4	11	4				4	3	8	3				1	2	1	3				1	1	1	3
			5	4	6	6				5	3	6	5				2	7	5	4				1	6	3	3
			4	4	3	11				3	2	2	7				3	7	4	4				2	6	3	3
			6	5	7	6				2	3	2	5				8	1	5	6				2	1	3	3
			1	0	8	7				1	0	6	3				3	2	1	10				3	2	1	5
			4	4	9	5				2	3	6	4				1	5	2	10				1	3	1	6
			5	6	11	6				4	5	5	4				2	3	4	5				2	2	3	4
			2	1	7	6				1	0	6	4				3	3	2	10				2	3	2	6
			2	1	7	3				1	1	3	1				2	5	5	1				2	5	3	1
			1	2	6	10				1	1	5	6				1	5	3	3				0	5	2	3
			2	1	5	8				1	0	4	4				1	3	4	5				0	2	4	4
			5	2	9	6				4	2	4	5				1	3	2	4				1	2	0	3
			1	0	13	10				0	0	7	6				2	3	5	3				2	2	3	3
			1	3	13	4				0	1	7	3				3	0	5	5				3	0	3	3
			1	3	8	7				1	3	7	6				5	0	5	4				4	0	2	4
			1	3	6	5				0	2	2	3				5	3	5	4				4	2	4	4
			0	5	6	10				0	5	2	5				5	5	3	11				4	2	2	7
			1	4	7	7				1	2	5	3				5	3	3	11				4	2	2	7
			5	4	7	7				4	3	5	3				4	3	5	5				3	2	4	4
			1	2	6	7				0	0	2	4				1	5	5	2				1	4	4	1
			1	2	5	14				0	1	4	10				1	3	2	8				1	2	2	6
			4	0	8	10				3	0	7	5				0	0	2	5				0	0	2	5
			3	3	8	7				1	2	5	4				0	2	5	5				0	1	2	5
			1	1	7	5				1	1	3	1				1	3	2	4				0	3	0	3
			2	2	7	7				1	1	3	4				1	0	1	11				1	0	0	7
			2	0	5	6				1	0	4	4				5	0	3	8				4	0	2	6
			0	1	10	9				0	0	8	6				2	2	4	8				1	1	2	6
			0	0	8	5				0	0	3	5				2	8	7	4				1	6	3	4
			2	5	8	5				1	3	4	3				3	0	4	10				3	0	3	6
			0	1	8	7				0	1	4	5				2	0	2	5				1	0	2	5
			7	4	5	9				3	4	4	6				0	2	3	12				0	2	3	6
			5	2	4	7				4	1	3	6				4	2	4	4				3	2	3	3
			1	2	7	7				1	2	7	6				4	2	4	6				3	2	2	6
			2	1	7	11				2	1	5	8				2	2	4	4				2	2	2	3
			0	3	5	6				0	3	4	5				2	4	5	6				2	4	4	6
			3	1	8	5				3	1	5	4				2	0	2	6				2	0	2	6
			2	3	6	6				2	1	2	3				3	2	6	4				2	0	4	4
			3	4	7	6				3	2	2	4				1	4	3	8				0	3	2	6
			6	0	8	6				2	0	6	4				5	2	3	8				3	0	2	5
			2	6	8	7				2	5	7	3				3	2	3	8				3	0	2	7
			3	4	5	7				1	1	4	3				3	0	3	7				3	0	2	5
			2	5	8	11				1	4	4	7				1	0	2	10				1	0	0	6
			5	3	3	8				0	0	2	5				4	3	3	10				3	3	3	5
			2	4	4	5				2	3	2	4				1	3	2	4				1	3	1	3
			4	1	4	3				2	0	4	2				1	1	2	6				1	0	1	5
			0	1	8	9				0	1	5	4				2	3	6	3				1	2	4	2
			5	4	5	11				3	1	4	8				0	2	3	5				0	0	2	5
			3	4	4	9				3	4	4	6				0	4	2	4				0	4	0	2
			4	1	3	7				4	1	3	6				4	2	2	5				2	0	0	5
			2	1	6	6				2	1	6	4				3	0	4	5				2	0	3	5
			3	0	6	6				3	0	5	4				3	2	4	6				1	2	3	3
			3	4	9	7				2	3	6	6				1	2	2	7				1	2	2	5
			1	3	5	5				0	2	3	4				3	1	1	4				2	1	1	4
			6	3	5	3				5	1	4	2				1	1	2	7				0	1	2	5
			1	1	7	10				1	0	5	6				6	1	3	7				3	1	2	5
			1	5	4	6				1	4	3	4				1	5	6	5				1	1	2	4
			3	2	8	6				3	1	7	3				3	2	1	5				2	2	0	4
			3	1	7	6				1	1	3	2				1	2	5	9				1	1	4	6
			3	3	6	7				0	3	4	3				2	3	5	9				0	2	3	6
			2	2	5	7				2	1	5	2				2	1	5	5				0	0	3	4
			2	3	6	7				1	2	2	2				3	1	5	8				2	1	3	5
			0	2	6	6				0	1	2	3				0	1	3	8				0	1	2	6
			4	2	10	5				3	1	6	4				0	1	7	8				0	1	4	6
			0	1	10	10				0	1	6	6				2	2	3	5				0	2	3	3
			8	1	5	6				3	1	4	3				2	2	2	2				0	2	2	2
			2	7	6	7				2	6	6	5				4	2	1	9				2	2	0	6
			3	4	4	4				3	1	3	2				2	8	2	8				1	5	0	7
			5	2	5	6				2	2	4	4				2	2	1	5				2	2	0	4
			3	1	6	5				2	1	5	3				2	0	1	6				2	0	1	4
			1	3	15	6				1	2	9	4				2	3	1	9				1	2	1	8
			0	4	8	2				0	3	6	1				2	1	4	9				0	1	3	8
			3	2	6	5				3	2	6	4				2	4	4	9				0	3	3	7
			3	2	2	4				3	2	1	3				2	1	1	3				2	0	1	2
			1	0	5	8				0	0	4	6				1	1	4	9				1	0	3	6
			3	0	9	4				3	0	4	3				2	9	4	5				0	6	3	4
			1	2	9	6				1	1	4	4				4	1	4	2				1	1	2	2
			3	0	8	6				2	0	2	2				5	1	4	2				4	1	2	2
			1	7	5	3				0	4	4	3				3	2	2	7				1	1	2	5
			2	1	7	4				2	0	2	3				0	2	6	9				0	2	4	5
			2	3	6	6				2	0	5	4				2	2	1	9				2	2	1	7
			3	3	11	9				1	3	7	6				3	1	4	6				2	1	3	6
			4	2	4	6				3	1	4	5				3	1	6	6				2	0	4	4
			1	1	7	9				0	1	4	5				1	5	5	10				1	5	4	7
			3	2	9	3				2	1	4	2				1	2	6	10				1	1	4	7
			1	2	4	11				0	1	4	5				2	0	3	6				1	0	2	3
			6	5	6	5				5	3	6	3				2	4	5	4				1	2	3	3
			1	0	6	9				0	0	5	4				0	1	3	8				0	1	3	6
			2	6	5	6				2	3	3	5				3	1	3	7				2	1	3	5
			0	1	3	9				0	1	1	5				1	2	6	8				1	2	4	5
			1	4	2	8				0	4	2	5				1	6	7	8				1	4	3	5
			3	4	5	6				1	3	4	5				4	3	8	7				2	3	5	5
			5	2	10	5				3	2	6	4				2	7	8	6				1	5	2	4
			2	6	6	5				1	5	4	2				2	7	7	6				2	5	3	4
			0	1	8	8				0	0	6	4				1	9	7	5				0	6	5	5
			2	2	5	15				1	0	4	9				1	3	6	5				0	1	4	3
			6	0	11	6				4	0	7	5				6	2	6	5				4	2	4	5
			4	1	7	10				4	1	4	6				6	2	3	10				4	2	3	7
			7	4	6	5				6	3	6	4				1	1	4	4				1	1	2	3
			3	2	5	8				3	1	3	6				0	0	4	7				0	0	2	5
			3	5	8	4				0	4	3	3				0	5	5	6				0	4	4	5
			4	5	8	11				4	3	3	6				3	7	7	10				2	6	6	5
			1	2	7	7				1	1	6	5				3	7	4	7				2	6	2	6
			4	1	6	6				3	1	2	5				1	1	8	8				1	1	4	5
			1	0	6	6				0	0	2	5				2	0	8	8				0	0	4	5
			2	1	6	7				0	1	5	5				1	1	0	8				0	1	0	5
			1	4	5	10				1	0	4	7				2	0	7	6				1	0	5	3
			3	1	6	3				1	1	2	1				0	7	1	5				0	3	1	4
			1	2	10	6				1	2	8	5				1	0	6	6				1	0	4	5
			5	2	7	9				1	2	7	5				1	3	1	3				1	3	1	1
			4	1	4	7				4	1	4	3				1	1	7	6				1	1	4	4
			4	6	7	10				3	4	2	6				4	1	12	5				2	1	6	2
			7	2	5	8				4	1	5	5				1	1	4	4				1	1	4	4
			2	2	8	7				2	1	8	4				3	3	6	10				3	2	3	8
			1	2	8	11				1	2	7	5				10	2	6	3				6	2	3	2
			6	2	13	9				1	2	8	8				6	2	8	3				4	2	4	3
			5	1	6	9				2	0	5	8				1	2	8	6				1	1	2	4
			2	7	12	7				2	3	3	4				0	2	5	8				0	2	3	5
			2	5	5	8				0	3	4	5				1	3	9	6				1	2	5	5
			3	0	8	6				1	0	6	5				1	1	8	4				1	1	4	4
			7	1	6	8				6	0	5	5				3	5	6	10				3	4	3	7
			5	2	3	6				2	1	3	3				3	1	8	6				3	1	4	5
			8	1	7	4				5	1	6	2				2	1	8	2				2	1	4	2
			1	4	7	4				1	4	2	2				0	0	1	9				0	0	1	8
			0	4	7	7				0	3	2	5				2	0	6	8				2	0	4	4
			4	1	5	9				4	1	4	6				2	3	6	7				1	2	4	6
			4	2	5	8				3	1	4	6				0	7	4	4				0	1	2	3
			3	6	6	5				1	5	5	3				1	1	4	5				1	0	2	3
			3	5	9	3				1	3	6	2				1	3	8	5				1	2	3	4
			3	2	6	10				2	2	6	7				0	8	4	5				0	6	2	4
			5	5	5	7				3	5	3	6				0	4	4	11				0	2	2	8
			1	4	4	7				1	3	2	3				1	1	5	5				1	1	3	4
			3	2	10	6				3	2	7	3				1	1	5	3				0	0	3	3
			0	2	7	6				0	0	6	4				2	1	5	7				1	1	5	7
			2	1	6	8				1	1	4	5				4	0	3	4				2	0	2	4
			1	5	8	7				1	3	7	4				3	4	3	4				1	3	2	4
			4	3	8	3				1	2	3	2				3	3	9	4				1	3	2	3
			4	2	8	13				3	0	3	9				3	3	9	3				2	3	2	3
			3	1	6	13				1	0	6	9				1	0	5	4				0	0	2	3
			0	3	6	8				0	2	2	5				2	0	5	8				2	0	2	5
			4	0	6	5				1	0	6	4				2	0	4	6				2	0	2	3
			0	4	10	9				0	3	5	6				3	2	8	6				2	2	5	6
			4	1	6	7				3	1	6	3				3	2	5	6				2	2	3	6
			3	3	7	6				1	2	7	5				3	2	4	6				2	1	3	6
			2	2	8	8				1	0	4	6				2	2	2	7				1	1	2	5
			6	3	8	11				3	2	4	7				4	5	8	7				2	1	2	5
			5	4	6	8				2	3	5	5				4	1	9	4				2	0	3	4
			3	4	4	18				2	3	3	11				2	1	10	7				1	1	8	5
			4	1	5	4				1	1	4	2				2	0	5	6				2	0	3	4
			2	2	9	8				2	2	7	3				2	2	4	5				2	2	2	2
			1	5	8	11				1	5	4	7				3	2	7	5				2	2	5	2
			4	8	8	5				2	5	4	3				3	2	5	7				2	2	3	6
			6	4	8	8				4	2	6	6				6	2	6	4				3	0	5	3
			3	5	4	6				2	1	4	3				5	2	4	5				5	0	1	4
			5	3	7	8				3	1	3	6					3	6	11					3	3	7
			1	4	4	7				0	3	3	6					2	9	11					2	6	7
			4	6	6	10				3	2	4	5					2	4	5					0	3	4
			1	6	9	8				1	3	7	5					2	5	9					0	3	8
			2	2	6	9				2	2	6	4					1	4	10					1	1	6
			11	1	10	4				4	1	6	1					3	5	5					2	4	5
			4	6	2	6				3	4	2	4					3	6	5					2	5	3
			3	1	6	7				2	0	5	6					2	10	5					2	7	3
			2	4	8	7				0	0	3	4					2	5	4					2	4	2
			0	2	8	3				0	1	6	2					1	1	7					0	0	7
			5	3	3	7				5	2	3	4					4	1	5					4	0	2
			1	3	9	6				1	3	8	4					3	11	9					3	6	7
			1	5	5	11				1	0	2	6					3	5	9					3	4	7
			5	3	4	9				3	3	3	6					0	3	6					0	2	5
			5	2	3	8				3	0	2	5					0	6	4					0	4	3
			6	2	11	6				3	2	8	4					3	6	11					2	4	8
			3	0	2	12				2	0	2	8					3	7	11					2	4	8
			4	4	9	12				1	4	8	8					2	9	6					2	5	5
			2	2	8	6				2	2	5	4					0	5	7					0	4	6
			3	2	7	8				3	2	6	5					1	6	6					1	4	5
			1	2	7	5				1	0	2	4					1	6	7					1	4	6
			5	2	6	4				2	0	3	2					1	7	7					0	6	6
			2	3	4	5				1	3	3	5					2	7	7					1	6	6
			6	3	9	5				4	3	4	5					4	6	7					3	4	7
			7	6	6	8				6	4	2	6					4	6	5					3	5	3
			3	6	4	10				2	4	1	9						6	9						5	7
			1	1	2	7				1	0	2	3						6	8						5	7
			3	1	8	13				2	0	5	8						6	6						5	5
			3	2	3	6				1	1	3	4						9	7						4	4
			0	0	5	2				0	0	3	1						4	7						2	6
			0	1	7	9				0	0	3	6						1	6						0	4
			1	1	2	6				1	0	1	4						7	6						4	4
			3	4	6	11				2	4	3	7						4	3						1	2
			2	1	5	8				1	1	1	4						7	4						4	4
			4	3	8	8				2	2	6	7						7	6						4	4
			1	3	7	11				1	2	5	7						3	6						1	6
			2	4	10	4				0	2	6	3						3	8						2	8
			6	3	6	0				4	3	4	0						7	5						6	4
			5	4	9	4				2	1	9	4						7	7						5	5
			7	4	10	6				4	1	7	1						6	7						6	4
			2	4	2	11				1	2	0	6						2	5						2	4
			2	3	6	7				1	3	4	6						8	5						5	4
			3	3	7	5				3	2	5	1						4	4						1	3
			12	4	7	5				8	3	5	2						6	4						5	3
			2	6	2	5				1	2	1	4						11	5						5	4
			3	1	8	4				3	1	2	3						6	3						3	2
			2	3	6	3				0	2	3	2						4	3						4	3
			5	4	7	3				3	2	2	2						4	4						1	2
			4	3	7	7				4	2	2	4						1	9						1	6
			5	4	7	7				2	1	4	4						1	4						1	2
			5	3	4	8				2	2	2	2						2	4						2	2
			4	3	2	5				3	2	1	3						4	5						2	2
			0	3	8	6				0	2	5	3						5	5						5	2
			1	1	8	6				1	0	6	2						3	8						0	6
			3	1	7	9				2	0	4	5						2	7						0	5
			3	2	6	4				2	1	2	3						5	7						4	5
			1	2	11	6				0	1	9	5						6	5						3	4
			2	2	8	5				2	1	5	4						6	3						3	2
			0	2	6	5				0	1	5	3						6	8						3	6
			2	4	1	4				1	2	1	4						6	2						5	2
			2	4	5	5				2	2	5	3						7	3						6	2
			2	4	4	5				1	4	3	3						2	3						1	2
			3	1	10	6				3	1	4	3						4	5						2	5
			2	1	6	3				2	0	4	2						4	4						4	3
			1	1	6	7				0	0	4	5						5	9						4	8
			3	4	6	12				2	1	4	8						7	4						6	3
			2	2	7	6				2	2	2	5						8	3						7	3
			3	2	2	6				1	1	1	4						2	5						1	3
			3	2	4	5				3	1	2	5						4	6						3	4
			4	6	5	4				3	3	5	1						3	5						1	5
			4	6	3	3				2	3	2	1						3	5						2	5
			8	2	2	5				6	1	1	3						3	4						3	4
			5	1	8	5				3	1	5	5						3	3						3	3
			0	1	7	4				0	1	4	3						3	9						3	6
			3	0	10	4				1	0	7	4						9	9						7	5
			4	0	12	6				4	0	7	4						5	5						1	5
			3	0	8	14				0	0	8	7						1	2						0	1
			2	2	7	5				0	2	2	2						2	5						1	4
			4	1	5	8				2	1	5	6						6	5						5	4
			2	1	4	6				2	1	3	4						7	6						5	4
			9	0	2	6				5	0	2	4						14	6						9	4
			4	4	7	5				1	3	2	5						7	4						6	2
			3	2	10	9				2	0	6	4						7	4						6	2
			4	2	5	6				4	0	2	5						4	5						3	5
			0	1	8	10				0	1	3	5						8	2						5	2
			9	6	2	10				5	4	1	5						4	4						2	2
			2	1	2	6				1	0	2	6						4	4						0	2
			0	1	3	7				0	0	3	4						7	8						5	7
			2	2	8	6				1	2	5	3						3	5						2	4
			3	2	8	7				1	2	6	4						3	7						2	5
			3	1	3	7				2	1	3	4						2	9						1	8
			3	2	3	4				2	1	2	4						5	4						3	2
			4	3	5	1				2	3	3	1						3	4						1	2
			4	3	5	7				4	3	3	4						2	6						2	5
			2	5	4	7				1	2	3	5						2	3						2	3
			10	5	2	4				6	2	1	3						6	5						3	5
			3	3	6	4				2	1	5	2						10	5						6	3
			2	3	7	7				0	1	6	6						4	5						3	3
			4	7	7	8				4	7	5	7						5	3						3	2
			4	1	3	3				1	1	2	2						8	3						4	3
			2	5	6	5				2	1	2	3						4	3						3	3
			3	2	6	3				2	1	2	1						9	6						8	6
			4	2	7	6				4	1	3	4						6	6						4	6
			2	3	5	7				2	2	4	6						4	3						4	2
			4	1	8	8				1	1	3	5						8	3						5	2
			3	1	5	11				1	1	3	6						1	4						0	2
			3	1	6	4				3	1	3	4						8	5						7	4
			8	3	2	6				4	1	2	5						8	6						7	5
			2	4	4	14				0	0	2	5						8	2						7	2
			5	1	11	3				2	1	7	1						1	10						0	8
			5	3	1	5				2	3	1	2						6	3						4	2
			2	3	7	4				1	3	5	3						1	6						0	3
			4	3	3	4				3	3	3	4						3	6						2	3
			9	3	7	2				5	3	4	1						3	2						2	2
			7	6	7	4				3	2	6	4						9	5						8	3
			2	0	5	6				2	0	4	5							4							4
			5	0	7	5				4	0	4	3							5							2
			4	4	5	10				3	3	4	4							3							3
			1	4	8					1	3	4								4							4
			3	3	3					2	0	2								5							5
			2	1	2					2	1	1								5							5
			2	1	2					2	0	0								6							5
			6	1	7					2	0	5								4							3
			8	0	9					4	0	6								4							3
			3	0	9					2	0	6								8							5
			5	2	4					3	2	3								8							5
			9	4	4					5	4	3								6							5
			1	5	11					0	1	3								5							3
			2	5	2					2	1	2								5							4
			1	4	8					0	3	3								5							4
			2	4	3					2	3	3								7							5
			5	1	7					2	0	2								5							4
			1	1	9					0	0	6								5							4
			4	6	9					2	4	4								9							8
			3	2	5					2	1	5								6							6
			1	2	7					1	1	7								4							4
			4	1	3					3	1	3								6							4
			2	1	9					2	1	8								6							4
			11	5	7					6	4	3								4							3
			1	3	12					0	2	7								4							3
			4	3	8					2	2	7								7							4
			1	1	7					1	1	4								3							2
			9	7	10					4	5	6								3							3
			2	1	10					1	0	7								4							2
			6	1	15					4	0	6								4							2
			3	2	14					2	1	6								6							4
			2	3	5					2	2	3								13							7
			1	3	8					1	2	5								7							6
			3	2	12					2	2	12								7							6
			2	2	11					1	2	9								5							3
			4	5	6					3	3	3								7							6
			2	5	6					1	3	4								4							4
			6	0	11					2	0	6								3							3
			1	0	6					1	0	5								5							4
			3	3	13					2	1	7								5							4
			1	3	6					1	2	3								4							3
			1	2	6					1	1	5								5							5
			6	2	8					5	1	6								7							6
			1	4	7					1	3	4								10							8
			2	4	12					1	3	6								10							7
			4	2	12					4	2	10								7							6
			1	1	7					0	1	7								5							4
			4	3	8					0	2	4								5							4
			7	2	10					7	0	5								3							2
			2	2	7					2	1	3								5							5
			1	4	8					1	1	4								6							4
			5	3	5					2	2	4								6							4
			1	3	8					0	2	6								5							4
			2	5	10					1	4	7								4							4
			7	6	13					5	4	7								3							2
			2	1	5					1	1	4								3							3
			1	2	14					0	0	8								3							3
			6	2	6					5	0	6								7							4
			2	0	12					2	0	6								3							3
			3	0	4					1	0	3								5							5
			0	1	6					0	1	3								2							2
			2	1	7					2	1	4								9							7
			2	4	12					1	2	8								9							7
			1	4	9					1	2	6								7							5
			3	1	5					1	1	4								5							4
			2	1	11					1	1	6								5							2
			4	2	9					2	2	7								3							3
			0	2	6					0	2	3								5							3
			2	2	8					1	1	6								7							6
			1	4	8					0	2	5								4							4
			3	3	12					1	3	6								6							4
			1	6	5					0	5	3								8							7
			1	4	8					0	3	5								5							3
			0	1	6					0	1	5								5							4
			4	3	5					4	2	2								5							4
			1	1	8					0	1	5								2							2
			2	3	4					2	2	3								3							3
			1	3	11					1	2	6								3							3
			5	6	8					4	5	3								6							5
			3	2	5					1	2	4								6							4
			0	4	7					0	4	4								5							5
			1	6	4					1	3	4								5							2
			5	1	10					4	1	5								8							5
			4	0	6					2	0	3								6							2
			0	5	8					0	2	4								8							5
			2	5	2					1	3	2								5							3
			2	6	9					1	3	5								7							5
			3	1	12					2	0	6								3							3
			4	4	8					3	4	4								7							6
			4	3	7					3	3	4								2							1
			5	2	9					2	1	9								4							4
			2	1	10					0	1	8								4							4
			2	6	8					0	6	7								7							6
			1	2	8					1	1	7								5							4
			5	3	8					2	1	4								6							4
			4	3	8					4	2	4								5							2
			5	2	14					2	2	8								5							5
			4	1	3					2	0	2								5							3
			3	3	11					3	3	8								4							4
			5	0	6					4	0	3								5							3
			3	2	7					2	1	5								5							3
			4	1	8					1	0	4								6							5
			2	4	9					0	4	8								6							4
			5	2	6					3	0	5								3							1
			1	2	8					1	1	5								3							1
			2	3	6					2	1	3								5							3
			5	2	10					3	2	6								6							4
			3	2	10					2	2	4								6							5
			3	3	12					3	3	9								3							3
			4	6	12					2	5	10								4							3
			0	0	10					0	0	10								4							3
			3	4	7					1	4	3								7							5
			1	1	8					1	0	7								2							1
			1	6	12					0	5	6								3							2
			3	4	10					2	3	9								3							2
			1	3	6					0	0	5								5							3
			3	3	11					2	1	7								4							2
			2	2	4					1	0	3								4							2
			2	3						1	1									3							2
			0	6						0	3									4							4
			1	7						1	6									11							9
			4	3						1	3									6							3
			4	2						3	1									6							6
			4	1						3	1									7							6
			1	3						1	3									7							6
			3	3						1	2									3							2
			4	1						2	1									4							4
			1	2						1	2									4							3
			3	3						2	3									6							6
			5	2						3	0									5							4
			1	4						0	2									5							4
			5	1						2	0									7							6
			2	4						0	4									3							2
			3	3						2	2									3							2
			1	3						1	1									5							3
			7	1						6	1									4							3
			8	6						7	2									2							2
			5	2						4	1									7							4
			1	2						1	1									6							3
			5							4										7							3
			2							2										7							5
			7							6										7							5
			2							1										5							4
			2							2										2							2
			2							1										5							4
			0							0										5							4
			1							1										6							4
			1							1										6							5
			4							3										3							2
			1							1										3							2
			1							0										7							6
			4							2										5							4
			4							3										6							3
			5							4										4							4
			1							1										5							4
			3							2										5							4
			0							0										6							5
			1							1										4							2
			4							4										4							2
			1							1										5							4
			6							6										4							4
			6							4										3							3
			2							2										5							3
			3							2										3							3
			3							2										3							1
			0							0										3							1
			1							0										2							2
			1							1										7							3
			3							1										7							4
			6							4										3							2
			7							6										6							5
			1							1										5							4
			2							2										3							2
			1							0										6							5
			1							1										2							1
			2							2										10							7
			0							0										2							2
			3							2										2							2
			3							2										4							1
			0							0										7							4
			0							0										7							4
			1							1										2							2
			1							0										8							5
			3							2										5							4
			1							0										2							1
			0							0										2							1
			5							3										4							4
			3							1										10							7
			3							2										5							5
			1							1										2							2
			4							3										5							3
			5							3										6							3
			6							5										4							3
			3							2										6							3
			1							1										5							3
			3							2										3							3
			0							0										4							4
			4							2										4							3
			5							2										6							4
			6							2										5							5
			0							0										4							3
			4							2										4							3
			3							0										6							4
			1							0										8							5
			1							1										8							5
			0							0										8							6
			1							1										6							4
			3							0										6							4
			1							1										6							4
			1							1										9							6
			0							0										13							10
			1							0										4							2
			2							2										5							4
			7							5										6							3
			2							2										2							2
			1							1										5							3
			3							1										5							3
			4							4										2							2
			3							3										4							3
			3							3										4							3
			0							0										5							4
			2							2										5							4
			3							2										3							2
			1							1										6							4
			1							1										5							3
			0							0										5							3
			2							2										3							3
			3							3										4							3
			2							1										3							3
			0							0										3							2
			4							1										6							5
			1							1										6							5
			3							2										7							3
			2							0										4							2
			1							0										4							2
			3							3										3							2
			1							0										7							5
			3							1										2							2
			3							2										6							4
			0							0										6							3
			6							4										7							4
			1							0										7							4
			0							0										7							4
			2							2										7							3
			3							2										3							2
			6							4										5							4
			6							4										6							3
			2							0										5							5
			2							0										3							2
			4							3										7							6
			3							1										6							6
			1							0										6							6
			4							4										6							5
			3							3										6							5
			0							0										3							1
			0							0										6							3
			6							3										6							3
			1							1										3							2
			3							1										5							4
			2							1										3							2
			2							2										6							6
			7							5										6							6
			2							2										8							6
			1							1										5							5
			2							1										7							6
			5							2										6							5
			8							6										0							0
			4							2										5							4
			2							1										3							2
			2							1										6							4
			1							1										2							2
			6							4										4							2
			3							2										6							5
			1							1										6							5
			6							6										4							4
			0							0										8							8
			0							0										5							4
			3							2										6							4
			2							1										3							3
			3							0
			5							3
			2							1
			2							1
			2							0
			5							5
			5							1
			6							6
			3							2
			4							2
			4							3

## Sheet: Figure 4
	C	GC size
		BG18High day 14	3.4	2.39	1.73	2.42	4.86
		PCT64High day 14	2.94	3.26	2.51	3.64	2.94
		BG18High day 28	2.41	1.42	1.03	1.71	0.87	1.54
		PCT64High day 28	1.72	0.79	1.66	0.66	3.43	0.55
	D	GC CD45.2 percentage
		BG18High day 14	37.2	25.9	57.2	41.4	30.7
		PCT64High day 14	48.7	26.4	34.7	44.3	24.4
		BG18High day 28	65	28.9	39	46.2	33.3	9.59
		PCT64High day 28	61.8	20.5	43.6	19.8	53	41.7
	E	Probe+KO- of GC CD45.2 (%)
		N332-GT5 binders of GC CD45.2 BG18High at day 14	75.848	55.2	53.7	64.8	61.7143
		N332-GT5 binders of GC CD45.2 PCT64High at day 14	47.0112	66.1	39.9	27.5	35.2
		ApexGT5 binders of GC CD45.2 BG18High at day 14	10.5	27.7	25.4	17.1	15.92
		ApexGT5 binders of GC CD45.2 PCT64High at day 14	28.4	14.8	34.5	49	46.6655
		N332-GT5 binders of GC CD45.2 BG18High at day 28	61.3674	14.2	70.8	54.3	10.4	48.3
		N332-GT5 binders of GC CD45.2 PCT64High at day 28	19.796	20	60.8316	20.9	27	40.7
		ApexGT5 binders of GC CD45.2 BG18High at day 28	22.8	61.6032	17.2	30.4	60.4375	36.4
		ApexGT5 binders of GC CD45.2 PCT64High at day 28	53.4	55	30.1	55.8	48.4	45.3
	F	CD45.2+Probe+KO- of B220 (%)
		CD45.2 N332-GT5 binders BG18High at day 14	0.99869	0.35052	0.567253	0.6771	0.955076
		CD45.2 N332-GT5 binders PCT64High at day 14	0.710442	0.60662	0.37248	0.4644	0.264
		CD45.2 ApexGT5 binders BG18High at day 14	0.14805	0.18699	0.273217	0.18204	0.249402
		CD45.2 ApexGT5 binders PCT64High at day 14	0.44082	0.147	0.327186	0.864	0.366956
		CD45.2 N332-GT5 binders BG18High at day 28	1.00684	0.0644	0.297812	0.45936	0.03959	0.0762797
		CD45.2 N332-GT5 binders PCT64High at day 28	0.224139	0.04123	0.455601	0.02737	0.5109	0.10192
		CD45.2 ApexGT5 binders BG18High at day 28	0.36504	0.26624	0.072	0.242	0.180326	0.05757
		CD45.2 ApexGT5 binders PCT64High at day 28	0.612105	0.095	0.22792	0.09112	0.9204	0.10998
	G	Anti N332-GT5 IgG ED50
		BG18High at day 14	22230	33645	21862	22629	38610
		PCT64High at day 14	12828	21105	10793	57331	14272
		BG18High at day 28	13596	9329	21772	18110	8644	5092
		PCT64High at day 28	6700	10359	11085	13651	17177	4819
	H	Anti N332-GT5 IgG delta AUC
		BG18High at day 14	5.557	7.373	6.917	7.259	7.162
		PCT64High at day 14	5.216	6.96	5.51	6.804	5.424
		BG18High at day 28	3.888	3.552	4.782	5.955	4.773	3.582
		PCT64High at day 28	2.359	4.357	4.704	6.246	4.459	3.87
	I	Anti ApexGT5 IgG ED50
		BG18High at day 14	3852	1599	1905	2401	1471
		PCT64High at day 14	3449	5665	5207	8661	2555
		BG18High at day 28	5238	3666	2516	2439	1925	2145
		PCT64High at day 28	2852	3477	1932	1124	4299	769.1
	J	Anti ApexGT5 IgG delta AUC
		BG18High at day 14	2.386	2.409	3.283	3.756	2.503
		PCT64High at day 14	3.858	3.923	2.831	4.305	2.723
		BG18High at day 28	2.985	2.016	1.308	2.865	1.897	2.559
		PCT64High at day 28	2.369	4.429	3.308	3.487	4.037	2.488

## Sheet: Figure 5
	C	GC size
		Day 14	2.11	6.33	3.53	7.47	5.08
		Day 28	1.83	2.58	3.25	1.86	1.47
	D	GC CD45.2 percentage
		Day 14	7.43	5.17	9.15	8.75	9.08
		Day 28	1.25	1.47	2.83	1.19	6.47
	E	Probe+KO- of GC CD45.2
		ApexGT5 binders of GC CD45.2 at day 14	0	1.09	0	0.36	0.61557
		eOD-GT8 binders of GC CD45.2 at day 14	83.853	62.656	83.3718	86.9331	82.1184
		ApexGT5 binders of GC CD45.2 at day 28	0	7.13	0.18	3.03	1.57
		eOD-GT8 binders of GC CD45.2 at day 28	81.9292	50.9655	81.7128	67.3929	76.9392
	F	CD45.2+Probe+KO- of B220
		CD45.2+ ApexGT5 binders of B220 at day 14	0.00084788	0.004712	0.000798	0.002146	0.00285575
		CD45.2+eOD-GT8 binders of B220 at day 14	0.150446	0.249171	0.317285	0.651625	0.435242
		CD45.2+ ApexGT5 binders of B220 at day 28	0	0.0029657	0.000858	0.0018241	0.001518
		CD45.2+eOD-GT8 binders of B220 at day 28	0.0199728	0.0211431	0.0832999	0.015747	0.0773916
	I	GC size
		Day 14	11.9	7.87	8.01	9.47	10.1
		Day 28	4.58	3.2	3.88	2.56	2.17
	J	GC CD45.2 percentage
		Day 14	6.39	11.6	7	7.93	6.18
		Day 28	8.34	7.77	5.49	9.51	8.51
	K	Probe+KO- of GC CD45.2
		ApexGT5 binders of GC CD45.2 at day 14	30.8256	6.6516	24.3522	18.2	39.9
		eOD-GT8 binders of GC CD45.2 at day 14	25.5	64.1177	46.5052	50.7833	18.5
		ApexGT5 binders of GC CD45.2 at day 28	51.8192	21.1	49.608	21.9462	24.65
		eOD-GT8 binders of GC CD45.2 at day 28	12.8	41.0432	18.408	37.7112	42
	L	CD45.2+Probe+KO- of B220
		CD45.2+ ApexGT5 binders of B220 at day 14	0.2394	0.0604543	0.1332	0.14022	0.242509
		CD45.2+eOD-GT8 binders of B220 at day 14	0.2296	0.66132	0.30888	0.445946	0.13534
		CD45.2+ ApexGT5 binders of B220 at day 28	0.21728	0.05292	0.118163	0.0526338	0.05838
		CD45.2+eOD-GT8 binders of B220 at day 28	0.052085	0.105754	0.0394646	0.103256	0.0798

## Sheet: Figure 6
		C	GC size
			low dose day 14	6.27	7.4	8.51	6.22	3.12	5.64	5.17	0.98	1.7	2.62	3.4
			intermediate dose day 14	6.9	9.68	6.92	6.49	7.11	6.54	3.91	4.56	4.96	3.73	3.56	3.55
			high dose day 14	10.6	8.34	9.63	10.4	8.29	8.28	6.53	7.98	8.4	7.7
			low dose day 28	2.92	3.09	2.3	3.16	1.64	2.02	3.31	3.9	2.24	3.85	4.08
			intermediate dose day 28	2.75	5.14	3.6	3.78	4.61	2.41	4.61	3.86	2.21	4.07	0.24
			high dose day 28	4.44	3.25	4.13	3.9	4.45	4.51	5.71	4.03	6.45	5	3.62
		D	GC CD45.2 percentage
			low dose day 14	25.1	29.3	17	14	15.7	17.3	9.1	5.78	18.3	9.77	3.88
			intermediate dose day 14	22.4	20.3	19.6	17.3	15.7	20.6	12.1	14.2	19.6	13.5	8.14	17.6
			high dose day 14	10.9	22.8	13.8	16.4	15	13.6	3.4	15.1	16.6	19.7
			low dose day 28	11.9	13.6	14.6	25.5	9.52	3.29	1.61	13.2	5.49	1.86	4.45
			intermediate dose day 28	8.87	36.5	31.4	25.8	33.8	6.46	2.27	6.82	1.84	13.3	5.35
			high dose day 28	35.4	27.1	30.7	32.7	32.7	10.4	12	9.78	6.06	7.33	15.3
		E	Antigen+KO- of GC CD45.2
			low dose N332-GT5 binders at day 14	12.8	33.7	9.91	12.2	27.9	73.7	33.1	41.2	65.5	22	59.8
			Intermediate dose N332-GT5 binders at day 14	14.3	14.1	19.9	17.3	6.95	19.9	48.7	58.9	50	33.3	54.4	34.8
			High dose N332-GT5 binders at day 14	10.9	11.4	23.4	20.3	54.2	18	35.6	47.2	24.1	42.7
			low dose ApexGT5 binders at day 14	18.6	19.1	46.8	29.3	22.8	6.2	27.3	25.5	5.42	5.31	2.68
			Intermediate dose ApexGT5 binders at day 14	27.6	16	27.1	30.9	40	25.6	13.3	9.9	30.5	30.8	14.9	34.4
			High dose ApexGT5 binders at day 14	26	36	16.2	20.8	16.6	16.3	35.2	18.3	12.4	34.3
			low dose eOD-GT8 binders at day 14	44.7	24.3	6.82	22.1	23.7	3.63	23.8	9.8	14.3	68.7	18.8
			Intermediate dose eOD-GT8 binders at day 14	26.8	39.2	24.4	8.76	13.1	23.5	25.8	16.6	2.54	13.6	8.87	11.7
			High dose eOD-GT8 binders at day 14	20.7	17.8	10.3	30.5	7.76	55.5	10.2	16.6	50.5	4.27
			low dose N332-GT5 binders at day 28	0	3.28	6.67	5.13	43.2	36.4	11.1	5.47	41.1	26.7	37.1
			Intermediate dose N332-GT5 binders at day 28	8.8	12.4	8.46	5.44	24.4	17.1	56.7	15.1	25	22.7	0
			High dose N332-GT5 binders at day 28	10.9	23.7	25.7	8.95	9.37	28	32.6	21.4	66	36.9	18.2
			low dose ApexGT5 binders at day 28	45.8	45.9	40	45.8	29.5	22.7	18.5	8.59	23.3	56.7	27
			Intermediate dose ApexGT5 binders at day 28	42.4	43.1	41.4	53.2	42.3	42.9	30	55.9	50	45.4	40
			High dose ApexGT5 binders at day 28	45	26.3	35.9	47.7	53.5	34.8	48.4	46.1	16.4	37.5	13.5
			low dose eOD-GT8 binders at day 28	6.78	0	13.3	21.2	9.09	18.2	44.4	71.9	6.67	3.33	13.8
			Intermediate dose eOD-GT8 binders at day 28	5.6	9.8	13.6	0.6	2.27	0	1.67	1.08	0	5.74	10
			High dose eOD-GT8 binders at day 28	2.97	11.2	2.01	8.87	0	3.86	2.6	14.6	0.85	0.73	60.1
		F	CD45.2+Antigen+KO- of B220
			low dose N332-GT5 binders at day 14	0.20933	0.76128	0.15248	0.11088	0.14112	0.73112	0.16116	0.022308	0.21096	0.0606	0.078
			Intermediate dose N332-GT5 binders at day 14	0.22656	0.2821	0.28688	0.19728	0.080512	0.2728	0.23585	0.38624	0.4893	0.17472	0.16	0.2114
			High dose N332-GT5 binders at day 14	0.131085	0.2226	0.32266	0.3588	0.69278	0.21228	0.08397	0.5852	0.3388	0.65448
			low dose ApexGT5 binders at day 14	0.29756	0.42456	0.688	0.26235	0.11424	0.065312	0.13464	0.0234	0.021708	0.01704	0.004725
			Intermediate dose ApexGT5 binders at day 14	0.43719	0.32333	0.37979	0.36168	0.46208	0.35185	0.07049	0.067308	0.315	0.16016	0.04832	0.2289
			High dose ApexGT5 binders at day 14	0.31995	0.7056	0.22046	0.36432	0.21172	0.1891	0.08964	0.23142	0.18172	0.52812
			low dose eOD-GT8 binders at day 14	0.7266	0.54656	0.1032	0.20592	0.12488	0.045864	0.1275	0.0078	0.0558	0.1992	0.033
			Intermediate dose eOD-GT8 binders at day 14	0.42657	0.79856	0.35045	0.109189	0.15488	0.33325	0.13939	0.1349	0.02793	0.08736	0.03424	0.1064
			High dose eOD-GT8 binders at day 14	0.25245	0.3612	0.140744	0.52992	0.106798	0.671	0.03132	0.25004	0.8008	0.078084
			low dose N332-GT5 binders at day 28	0	0.01363	0.022344	0.044795	0.072	0.024012	0.007875	0.036232	0.05235	0.02133	0.07224
			Intermediate dose N332-GT5 binders at day 28	0.021519	0.23912	0.102935	0.056032	0.3872	0.02664	0.06017	0.03906	0.0102	0.12508	0.002596
			High dose N332-GT5 binders at day 28	0.17869	0.2115	0.33428	0.123848	0.143361	0.1305	0.24244	0.0861	0.26502	0.1396	0.1038
			low dose ApexGT5 binders at day 28	0.16724	0.21808	0.17898	0.37825	0.054	0.020967	0.0138	0.044296	0.03165	0.04734	0.05376
			Intermediate dose ApexGT5 binders at day 28	0.11151	0.84868	0.48195	0.54384	0.6768	0.0711	0.03267	0.16771	0.0204	0.26255	0.006468
			High dose ApexGT5 binders at day 28	0.74482	0.24628	0.47265	0.64664	0.81855	0.1735	0.3458	0.18606	0.06972	0.1464	0.0816
			low dose eOD-GT8 binders at day 28	0.023495	0	0.04484	0.17425	0.0144	0.014964	0.031575	0.38696	0.0165	0.002367	0.03024
			Intermediate dose eOD-GT8 binders at day 28	0.01566	0.191492	0.16303	0.011742	0.0352	0.002214	0.001716	0.00279	0	0.028556	0.002596
			High dose eOD-GT8 binders at day 28	0.04843	0.10152	0.025619	0.117683	0.002448	0.02025	0.01786	0.06258	0.004452	0.00428	0.357

## Sheet: Figure 7
	A	Anti N332-GT5 IgG delta AUC
		Low dose at day 14	5.668	5.741	6.747	5.869	6.057
		Intermediate dose at day 14	6.168	4.57	6.605	6.517	6.182	4.875
		High dose at day 14	5.269	6.091	5.555	5.995	5.355
		Low dose at day 28	2.764	4.116	5.087	4.902	2.835
		Intermediate dose at day 28	3.988	4.421	4.812	4.821	4.656
		High dose at day 28	5.71	4.351	5.049	2.487	4.079
	B	Anti ApexGT5 IgG delta AUC
		Low dose at day 14	2.4464	2.4	3.8728	4.2953	2.3883
		Intermediate dose at day 14	2.663	1.912	1.813	1.954	1.273	1.477
		High dose at day 14	1.383	2.05	1.963	1.521	1.244
		Low dose at day 28	2.941	2.747	2.898	2.681	2.09
		Intermediate dose at day 28	1.791	2.303	2.832	1.578	2.248
		High dose at day 28	-0.049	1.947	2.984	1.899	1.188
	C	Anti eOD-GT8 IgG delta AUC
		Low dose at day 14	-0.27	0.008	0.066	0.372	0.283
		Intermediate dose at day 14	0.561	0.439	0.138	0.697	0.329	0.514
		High dose at day 14	0.344	0.908	0.469	0.717	0.149
		Low dose at day 28	0.191	0.269	1.031	0.56	0.45
		Intermediate dose at day 28	0.342	0.071	1.096	0.767	0.802
		High dose at day 28	0.289	0.561	0.701	1.102	0.45
	F	BG18HC aa mutation								G	PCT64HC aa mutation								H	CLK09HC aa mutation								I	BG18HC aa mutation frequency				PCT64HC aa mutation frequency				CLK09HC aa mutation frequency
			Low dose day 14	Intermediate dose day 14	High dose day 14	Low dose day 28	Intermediate dose day 28	High dose day 28				Low dose day 14	Intermediate dose day 14	High dose day 14	Low dose day 28	Intermediate dose day 28	High dose day 28				Low dose day 14	Intermediate dose day 14	High dose day 14	Low dose day 28	Intermediate dose day 28	High dose day 28			Intermediate dose	aa site	mutation frequency		Intermediate dose	aa site	mutation frequency		Intermediate dose	aa site	mutation frequency
			3	4	0	4	3	3				2	1	0	4	4	6				2	1	4	9	9	8				1	0			1	0.373134			1	0
			3	1	2	5	7	3				2	3	1	4	2	8				3	3	4	11	7	7				2	0			2	5.22388			2	0
			4	3	2	5	9	5				0	1	2	1	3	1				5	5	2	9	6	6				3	0			3	3.73134			3	20
			1	1	4	8	7	1				0	1	3	4	5	5				2	2	2	4	5	5				4	0			4	0.746269			4	0
			2	2	3	6	6	6				2	1	0	5	4	6				3	3	5	4	5	4				5	5			5	0.746269			5	0
			3	3	1	6	7	2				1	2	1	5	7	2				3	2	3	4	4	6				6	0			6	0.373134			6	0
			4	2	0	1	7	3				0	1	3	4	5	4				2	2	3	3	4	6				7	0			7	0			7	0
			1	0	1	0	4	9				0	2	1	2	5	3				3	4	3	3	4	6				8	0			8	0			8	0
			1	0	5	5	6	8				0	1	1	4	2	4				2	5	1	4	4	3				9	0			9	0.373134			9	0
			2	0	2		4	7				2	1	6	3	6	3				4	5	4	2	2	3				10	0			10	2.98507			10	0
			4	1	1		4	3				1	0	0	4	4	2				1	2	2	2		2				11	2.5			11	1.1194			11	0
			4	2	4		6	3				0	3	2	3	4	2				2	5	3	5		3				12	0			12	0.746269			12	30
			2	6	3		6	4				3	3	4	4	3	3				2	2	3	5		2				13	10			13	2.61194			13	0
			1	2	3		6	5				3	1	1	9	8	8				2	5	1	5						14	2.5			14	0.373134			14	0
			4	0	2		3	3				2	1	5	2	4	5				2	2	3	5						15	0			15	0			15	0
			1	0	2		0	8				6	1	0	7	4	3				2	4	3	5						16	0			16	0			16	0
			1	1	0		0	5				1	0	2	6	7	3				1	3	3							17	0			17	0.373134			17	0
			4	4	3		4	4				1	1	5	2	5	2				3	2	3							18	0			18	0			18	0
			2	0	1		7	3				2	0	4	4	7	6				4	3	1							19	0			19	0			19	0
			2	0	2		4	2				4	1	0	2	7	4				2	3	2							20	0			20	0			20	0
			1	1	0		2	2				4	5	0	4	10	4				2	4	2							21	0			21	1.1194			21	0
			1	0	2		5	4				2	1	0	6	3	4				2	2	5							22	0			22	0			22	0
			2	3	0		2	5				2	2	1	4	1	4				4	4	4							23	2.5			23	4.47761			23	0
			1	0	2		2	6				0	6	1	6	7	4				5	3	0							24	0			24	0			24	0
			2	0	0		3	5				3	0	1	5	4	5				3	4	1							25	0			25	0			25	0
			2	2	6		0	6				3	0	1	4	7	11				2	3	2							26	0			26	0			26	0
			3	4	2		4	4				0	1	1	4	6	6				1	3	5							27	7.5			27	0.746269			27	0
			1	0	5		4	4				2	0	1	4	6	2				5	2	4							28	0			28	2.61194			28	30
			1	0	1		3	3				2	1	0	2	5	6				2	1	4							29	2.5			29	1.49254			29	0
			1	7	3		3	6				1	1	0	2	3	7				2	4	1							30	5			30	11.5672			30	30
			1	2	1		3	4				4	1	0	2	6	7				3	2	4							31	12.5			31	40.2985			31	0
			0	2	3		3	9				0	0	1	3	6	0				4	1	2							32	22.5			32	0			32	10
			3	1	1		4	3				3	1	1	4	6	5				1	4	1							33	15			33	1.1194			33	0
			5	0	2		0	4				3	0	2	1	4	5				3	6	2							34	0			34	0			34	0
			1	2	3		7	2				2	1	2	6	4	5				4	3	3							35	0			35	16.4179			35	0
			1	3	1		4	2				5	4	2	5	4	5				3	3	3							36	0			36	0			36	0
			1	0	1		1	3				1	1	2	4	5	6				1	2	1							37	0			37	0			37	0
			0	0	0		4	5				1	1	2	5	3	5				3	4	2							38	0			38	0			38	0
			1	1	5		3	4				2	3	4	4	4	7				1	1	2							39	0			39	1.1194			39	0
			0	1	2		2	2				0	3	4	6	8	4				1	3	2							40	0			40	8.58209			40	0
			0	1	3			4				2	0	2	6	6	6				3	3	4							41	0			41	0			41	0
			0	3	1			1				1	2	1	3	4	5				3	6	0							42	0			42	0			42	0
			2	1	3			3				0	2	0	3	3	2				6	2	0							43	0			43	7.46269			43	0
			3	2	1			3				3	1	2	1	7	4				2	3	4							44	2.5			44	0			44	0
			2	3	7			2				3	0	1	5	6	4				3	4	3							45	0			45	0			45	0
			3	1	3			2				0	1	4	4	8	5				6	3	3							46	2.5			46	0.746269			46	0
			0	2	2			6				2	1	1	4	10	4				1	2	3							47	0			47	0.373134			47	0
			1	2	2			7				4	0	1	4	3	2				1	5	2							48	0			48	3.73134			48	0
			2	1	1			3				1	3	2	4	5	5				3	3	4							49	0			49	0			49	0
			0	1	2			5				0	1	0	4	9	3				1	4	1							50	0			50	0			50	0
			1	1	2			4				0	2	2	4	9	4				3	6	4							51	5			51	5.22388			51	10
			2	1	1			0				1	0	4	5	5	4				1	4	3							52	2.5			52	16.0448			52	0
			0	0	3			4				0	4	0	4	4	5				1	4	0							53	12.5			53	1.86567			53	0
			2	1	3			1				0	0	1	4	1	9				1	3	2							54	10			54	23.8806			54	0
			2	1	4			6				0	5	3	8	7	5				2	2	6							55	0			55	10.8209			55	0
			1	0	4			6				1	1	2	3	2	4				2	2	1							56	7.5			56	1.49254			56	0
			1	0	0			5				2	1	0	4	3	4				5	1	3							57	30			57	1.1194			57	0
			3	3	2			3				1	1	2	4	2	7				5	2	1							58	0			58	0			58	0
			2	1	5			4				3	2	2	4	6	4				1	2	3							59	0			59	3.35821			59	0
			3	2	1			5				2	0	3	5	4	5				5	5	1							60	0			60	7.08955			60	0
			2	0	1			1				2	0	2	6	7	6				3	2	1							61	5			61	5.97015			61	0
			3	2	4			4				0	2	2	6	3	3				3	1	6							62	0			62	3.35821			62	20
			0	1	1			6				3	2	1	4	6	6				3	1	2							63	0			63	12.3134			63	10
			0	2	0			2				4	2	0		4	5				0	2	2							64	0			64	4.47761			64	0
			4	1	3			7				1	1	1		5	1				6	2	6							65	0			65	2.23881			65	0
			0	1	0			5				2	1	1		6	6				1	2	3							66	0			66	0			66	10
			2	5	3			2				0	1	1		3	6				5	7	2							67	0			67	2.23881			67	0
			2	0	4			4				0	1	0		5	5				3	2	3							68	0			68	3.35821			68	10
			0	0	3			5				0	4	2		6	5				4	2	2							69	2.5			69	0.373134			69	0
			2	1	1							4	2	2		3	1				2	1	1							70	12.5			70	1.86567			70	0
			2	1	5							3	2	1		8	4				2	3	2							71	0			71	2.61194			71	0
			6	5	3							2	1	4		1	4				2	5	1							72	12.5			72	3.73134			72	0
			3	2	6							4	1	3		3	4				5	3	1							73	0			73	0			73	0
			0	0	0							2	1	0		5	5				3	1	1							74	5			74	2.61194			74	0
			3	0	4							1	3	0		5	6				4	6	1							75	0			75	0.746269			75	0
			0	0	1							2	1	1		6	8				1	1	3							76	2.5			76	0.373134			76	0
			2	0	3							3	0	3		3	6				5	0	4							77	0			77	0.373134			77	0
			0	1	2							1	0	2		6	4				3	4	3							78	5			78	6.71642			78	0
			0	1	3							1	0	1		6	4				5	3	2							79	0			79	8.95522			79	0
			0	2	3							0	0	6		5	6				2	1	1							80	7.5			80	3.35821			80	0
			1	0	6							1	2	0		4	6				5	1	3							81	0			81	0.746269			81	0
			1	0	1							2	1	1		3	6				3	3	2							82	12.5			82	15.2985			82	20
			8	3	0							2	2	1		3	8				4	5	2							83	0			83	0			83	0
			0	1	1							0	0	0		4	5				1	4	3							84	25			84	3.35821			84	0
			1	2	0							0	2	0		5	7				0	1	3							85	0			85	4.10448			85	20
			1	1	2							1	0	2		3	4				3	2	1							86	5			86	8.95522			86	0
			0	0	2							3	1	4		3	7				1	3	3							87	0			87	0.746269			87	0
			0	3	0							0	1	5		4	1				5	4	3							88	0			88	0.373134			88	0
			2	1	4							4	0	2		1	4				3	2	6							89	0			89	2.23881			89	0
			1	0	4							1	1	2		2	3				2	1	1							90	0			90	2.61194			90	0
			1	5	1							3	2	0		4	3				4	3	2							91	0			91	0.373134			91	0
			1	1	3							2	2	3		5	7				1	1	4							92	0			92	0			92	0
			0	2	0							1	2	3		6	5				4	4	2							93	5			93	1.86567			93	0
			0	1	2							0	4	0		2	4				3	0	2							94	0			94	1.49254			94	10
			3	1	1							1	2	1		5	3				0	3	3							95	2.5			95	3.73134			95	10
			3	0	2							1	1	3		4	6				2	2	1							96	0			96	0			96	0
			3	1	2							1	3	3		7	4				4	3	2							97	7.5			97	1.1194			97	20
			0	6	3							0	0	3		6	5				2	3	4							98	20			98	0			98	20
			0	1	3							3	0	0		5	5				1	1	2							99	15			99	8.95522			99	0
			2	0	2							2	0	3		2	1				4	4	1							100	2.5			100	12.6866			100	80
			2	0	1							1	5	6		2	6				4	1	5							101	2.5			101	3.35821			101	40
			2	0	0							2	3	0		4	1				1	1	5							102	17.5			102	1.86567			102	50
			2	0	0							1	1	2		5	5				2	4	4							103	0			103	0			103	80
			1	2	0							0	0	2		2	2				1	0	2							104	0			104	0.373134			104	40
			0	2	2							0	1	2		5	6				2	1	3							105	0			105	1.86567			105	0
			4	3	3							1	3	2		4	7				1	1	1							106	0			106	0.373134			106	0
			1	0	5							0	2	3		5	7				1	1	3							107	0			107	0			107	0
			4	0	2							1	1	2		6	4				6	2	3							108	7.5			108	0			108	20
			0	1	1							1	1	3		5	1				4	1	2							109	0			109	0.746269			109	10
			0	2	1							2	3	2		2	7				4	0	3							110	0			110	76.4925			110	0
			0	1	4							1	0	2		9	3				2	2	2							111	7.5			111	1.86567			111	20
			0	1	3							2	2	3		3	6				2	2	4							112	0			112	0			112	20
			2	1	2							4	0	1		5	9				2	3	1							113	22.5			113	0			113	0
			2	1	1							3	1	0		3	8				2	1	4							114	0			114	0.373134			114	0
			1	2	2							2	2	3		6	4				6	2	5							115	17.5			115	0.746269			115	0
			4	3	3							0	1	0		5	7				2	5	2							116	0			116	0.746269			116	0
			3	0	0							3	1	3		5	2				3	1	4							117	10			117	0.373134			117	0
			0	2	2							0	0	1		6	8				3	1	2							118	2.5			118	4.85075			118	20
			0	1	0							3	2	1		3	5				2	1	4							119	0			119	1.86567			119	0
			1	1	2							5	6	2		7	10				6	3	2							120	0			120	0			120	0
			2	0	3							1	1	2		4	4				3	4	4							121	0			121	0.373134			121	0
			0	1	0							5	0	0		8	4				2	1	3							122	0			122	0			122	0
			1	2	2							3	1	1		1	4				3	1	2							123	0			123	0			123	0
			0	3	3							4	0	0		2	2				2	1	0							124	0			124	0
			1	1	4							3	2	1		3	6				4	3	2							125	2.5			125	0
			1	1	1							1	0	2		3	9				4	3	2							126	0			126	2.23881
			2	3	4							1	2	1		4	8				2	0	2							127	0			127	0
			0	0	4							0	1	5		3	7				3	3	2							128	0			128	1.86567
			0	3	4							1	1	1		5	6				3	4	1							129	0			129	0.746269
			2	3	2							1	0	2		4	2				4	2	1							130	0			130	0.373134
			0	3	0							0	0	1		2	5				4	2	3											131	0.746269
			1	3	2							1	0	2		3	6				3	2	1											132	0
			0	1	1							1	3	0		6	7				2	2	2											133	0
			3	4	3							2	1	4		4	4				3	1	0											134	0.373134
			1	2	5							2	1	3		3	6				3	0	2
			3	2	1							0	0	4		2	6				3	1	3
			3	1	6							1	1	0		3	5				5	1	2
			1	3	2							1	3	1		6	1				3	2	3
			1	1	2							1	3	4		2	2				2	5	3
			1	3	2							2	0	0		2	5				3	4	2
			2	7	1							1	2	1		4	7				3	0	3
			2	6	3							4	1	0		2	4				3	1	3
			2	4	0							1	4	0		3	5				3	0	3
			0	4	2							3	0	1		3	5				3	1	5
			0	2	1							1	4	2		5	3				1	0	3
			1	2	1							1	1	1		5	7				3	1	2
			2	1	0							1	5	4		4	3				3	1	1
			2	2	0							1	0	2		3	2				3	1	3
			1	4	0							2	3	5		1	9				3	1	2
			1	2	4							4	1	5		10	5				2	0	0
			1	4	0							1	2	0		4	4				1	3	1
			2	1	2							0	1	1		3	7				2	4	7
			2	3	1							8	2	2		4	6				4	4	4
			2	1	6							0	2	1		3	2				4	4	3
			1	2	2							0	0	2		7	2				1	1	4
			0	1	0							0	3	1		3	4				6	2	0
			2	2	3							3	2	1		4	7				6	2	3
			3	5	3							0	3	3		3	6				2	3	2
			1	1	0							1	0	0		5	7				4	3	2
			4	2	2							2	1	1		3	3				1	2	3
			1	1	1							3	3	4		3	6				2	4	3
			1	4	1							1	1	0		2	6				3	2	3
			4	1	3							4	1	3		1	7				4	2	4
			1	0	3							1	1	1		5	4				2	5	2
			1	6	1							2	0	0		4	2				3	1	2
			2	1	2							3	3	4		1	7				4	4	2
			0	4	1							1	1	2		2	8				1	0	3
			2	0	2							1	3	1		1	5				2	2	1
			0	4	5							2	0	0		3	6				4	1	5
			1	0	2							0	3	1		3	3				7	0	1
			4	2	2							2	2	1		4	5				3	2	2
			6	0	1							1	1	2		6	4				2	1
			6	1	3							1	1	1		5	6				2	2
			0	1	2							4	5	2		2	3				1	2
			0	0	0							5	3	3		4	4				6	5
			0	1	2							4	5	3		3	7				6	1
			2	1	0							2	3	6		3	1				5	2
			1	0	1							2	3	0		3	8				3	2
			2	2	0							2	0	3		2	5				3	1
			5	2	1							3	6	1		1	6				3	3
			4	2	0							1	0	3		1	7				3	1
			3	0	1							3	3	1		4	7				3	6
			2	2	1							3	3	2		0	2				4	2
			1	4	2							1	1	1		3	4				4	4
			1	0	1							4	0	3		2	3				1	1
			1	3	2							1	3	2		3	2				4	2
			1	1	0							1	1	3		2	2				2	2
			2	3	2							1	1	0		6	7				6	4
			3	1	0							1	2	0		3	3				2	5
			1	1	1							4	2	0		3	3				1	2
			4	1	2							0	0	3		4	4				1	2
			3	4	3							1	1	2		4	3				3	3
			1	0	1							0	1	0		4	3				3	3
			1	2	2							1	6	1		4	4				3	2
			6	4	1							4	2	4		3	6				3	1
			1	1	2							1	5	1		3	7				3	3
			1	2	2							2	1	1		3	9				3	0
			5	4	3							3	1	3		6	1				4	0
			0	2	1							3	2	1		3	2				1	1
			1	1	1							3	1	2		2	4				4	2
			2	0	1							1	3	2		6	8				3	2
			2	1	3							3	1	0		7	4				3	3
			1	0	1							2	2	3		4	5				4	0
			0	1	1							0	3	2		3	6				2	3
			1	3								0	1	0		3	4				1	3
			3	3								0	1	2		8	5				1	1
			0	0								3	0	3		4	4				4	5
			5	2								4	1	0		2	6				6	2
			2	0								1	1	5		5	4				3	1
			5	1								2	1	3		2	2				2	4
			2	4								2	1	0		6	6				3	2
			0	1								3	1	3		3	5				3	3
			1	3								1	2	1		6	5				2	3
			0	4								3	2	1		6	4				3	6
			4	2								2	2	0		3	5				3	5
			0	2								1	2	1		2	5				1	1
			2	3								1	1	2		6	7				4	1
			2	0								1	3	1		5	4				2	2
			1	0								2	1	3		5	3				5	3
			4	1								0	4	1		3	7				5	1
			0	0								1	2	0		7	1				2	1
			1	2								2	0	3		6	6				5	2
			1	2								3	0	0		3	5				2	2
			2	3								2	2	0		6	7				5	1
			4	1								4	1	2		2	2				5	6
			3	2								3	2	2		7	2				3	5
			1	9								0	2	1		4	8				4	2
			0	3								0	2	2		5	2				5	1
			3	1								2	2	4		3	4				4	4
			1	4								2	1	1		7	3				4	1
			1	3								4	3	3		6	5				1	2
			1	7								4	2	2		2	6				2	3
			1	0								3	1	6		5	6				2	1
			1	1								3	3	2		6	8				3	0
			4	2								2	1	0		3	1				2	3
			3	2								0	3	1		6	5				1	1
			1	1								3	1	0		5	1				2	3
			0	1								1	3	1		3	3				5	3
			0	0								3	2	1		6	4				5	1
			2	0								1	2	0		6	6				1	2
			2	0								4	1	0		3	3				3	5
			4	3								0	3	2		2	3				3	0
			6	1								1	1	2		7	3				1	3
			5	1								2	1	0		6	4				3	1
			3	2								1	0	2		2	3				2	4
				2								1	0	1		4	3				5	3
				2								2	2	0		5	8				2	1
				2								4	3	2		2	2				1	1
				1								2	1	1		3	5				1	3
				1								2	2	1		9	5				3	2
				7								3	1	3		5	3					1
				4								1	2	0		2	6					1
				1								1	3	1		3	6					1
				0								0	0	3		4	7					3
				1								1	1	2		5	6					4
				0								2	1	4		4	9					3
				2								4	3	0		5	2					2
				2								0	1	1		1	2					4
				2								0	3	1		4	7					2
				0								1	2	3		5	4					1
				1								4	2	0		4	6					3
				2								1	3	1		4	3					2
				0								1	2	1		3	4					1
				0								2	1	2		5	4					2
				1								3	1	0		6	3					3
				1								3	1	0		10	3					0
				1								0	1	0		7	6					0
				3								4	4	1		6	7					5
				1								1	3	1			5					4
				0								2	0	3			4					3
												1	2	0			5					4
												1	1	3			5					2
												0	2	2			3					4
												1	2	1			7					3
												2	6	2			2					2
												2	0	3			3					2
												0	1	3			3					1
												1	4	0			3					6
												7	1	1			4					5
												5	0	1			5					3
												2	2	1			4					3
												2	0	0			6					1
												0	2	2			9					1
												3	3	1			5					1
												0	0	0			5					1
												2	2	1			4					2
												0	1	1			6					2
												0	1	5			6					3
												4	3	3			2					5
												3	1	3			9					5
												1	3	2			4					2
												2	3	3			2					2
												4	2	1			3					2
												0	6	2			2					1
												2	0	0			8					3
												2	0	3			4					2
												3	1	1			5					3
												4	2	1			3					1
												2	1	2			3					1
												0	1	1			9					3
												2	2	1			2					2
												4	2	0			4					2
												0	3	1			6					4
												1	2	3			6					2
												1	0	4			4					1
												0	2	3			6					2
												0	2	3			2					3
												1	4	2			4					1
												2	0	3			6					2
												2	1	3			4					2
												6	0	1			3					3
												2	3	3			5					3
												2	2	2			4					5
												1	3	2			6					1
												7	4	2			6					3
												2	1	5			2					3
												2	1	2			4					4
												2	1	3			4					4
												0	1	1			3					1
												3	0	1			3					3
												1	1	4			2					1
												0	6	3			1					3
												3	2	2			4					2
												3	2	4			5					6
												2	2	1			7					1
												1	3	1			5					2
												2	3	3			3					2
												2	3	1			5					5
												5	1	4			4					2
												3	1	3			7					3
												1	1	4			4					0
												2	1	2			3					2
												3	4	2			5					2
												1	1	5			9					1
												1	3	4			2					2
												2	3	2			4					3
												2	3	3			6					1
												1	1	2			3					1
												6	4	3			5					2
												2	2	2			5					3
												3	4	0			3					2
												0	0	1			3					5
												1	4	2			6					1
												3	1	2			4					1
												0	1	0			6					1
												4	1	0			3					3
												6	1	1			4					4
												1	1	1			6					2
												0	5	2			6					1
												5	2	3			3					2
												5	1	4			4					1
												4	3	3			4					3
												2	1	2			5					1
												0	1	1			3					4
												2	3	1			4					3
												0	1	2			5					1
												0	2	5			6					4
												5	2	3			6					3
												0	5	4			2					1
												1	1	3			8					3
												3	1	3			5					4
												3	1	1			4					1
												2	5	2			5					1
												4	3	2			5					2
												4	1	2			6					2
												1	0	5			6					2
												3	3	1			6					2
												2	3	0			4					3
												2	3	2			4					3
												1	6	3			3					2
												3	1	1			7					2
												0	0	2			2					2
												3	1	2			4					5
												2	0	2			2					7
												4	1	0			6					2
												0	1	5			2					2
												0	1	0			4					2
												1	5	1			8					2
												3	2	1			5					4
												3	0	1			2					2
												2	3	0			4					3
												3	1	2			7					5
												4	1	0			6					3
												3	3	0			5					3
												2	2	0			2					1
												3	3	5			5
												2	1	1			4
												2	4	1			4
												3	1	4			4
												3	1	2			8
												1	1	1			2
												4	4	1			6
												2	1	0			4
												2	1	2			4
												0	2	1			5
												2	2	2			6
												3	3	1			5
												2	0	1			3
												1	1	0			9
												2	1	0			2
												0	4	1			3
												0	4	1			6
												0	4	0			5
												0	1	1			8
												2	3	2			8
												3	1	5			5
												4	0	2			3
												1	2	2			4
												5	3	0			7
												0	1	0			5
												1	3	2			5
												2	1	1			4
												2	4	4			5
												1	0	0			3
												0	0	3			3
												2	4	1			3
												4	1	0			6
												3	2	3			4
												9	5	3			4
												0	0	3			4
												1	0	0			4
												0	4	0			4
												0	0	4			4
												6	2	3			6
												3	0	1			4
												2	2	2			6
												0	0	1			5
												1	3	0			4
												4	1	0			4
												7	5	6			3
												0	4	0			7
												0	0	0			7
												3	0	3			7
												1	2	3			5
												2	2	0			4
												5	2	1			3
												5	4	0			5
												1	2	4			7
												3	2	3			3
												0	3	0			4
												1	1	2			4
												1	2	4			3
												3	1	1			4
												2	1	1			6
												2	1	3			8
												2	4	1			6
												2	3	1			8
												2	1	4			3
												5	2	4			5
												3	0	1			4
												4	1	3			5
												4	3	5			4
												1	2	1			3
												5	2	2			3
												2	2	1			9
												7	2	2			4
												3	2	0			9
												3	1	0			3
												3	2	1			8
												1	0	2			3
												1	1	1			3
												6	2	0			6
												1	1	1			4
												4	1	0			4
												2	0	2			6
												0	1	4			3
												2	5	1			6
												8	2	1			2
												3	1	2			2
												1	0				1
												3	1				5
												0	10				3
												3	0				7
												1	0				6
												3	0				5
												2	0				2
												3	0				3
												3	1				5
												2	0				8
												1	4				7
												0	2				6
												3	0				5
												1	2				3
												3	1				3
												2	1				6
												1	4				5
												4	0				3
												1	3				6
												2	1				5
												2	2				4
												1	3				6
												2	2				4
												7	1				5
												1	1				4
												5	1				6
												1	3				3
												2	2				6
												1	2				2
												0	0				6
												0	1				3
												1	2				3
												1	1				5
												2	3				4
												1	2				3
												1	3				5
												1	3				4
												2	0				3
												5	2				8
												3	1				4
												0	0				2
												1	2
												2	1
												6	2
												0	5
												4	3
												0	1
												2	1
												3	0
												0	4
												0	2
												1	3
												2	4
												1	1
												2	0
												2	1
												0	0
												4	3
												2	2
												2	1
												0	3
												3	2
												0	4
												0	3
												3	0
												4	1
												1	2
												0	1
												4	3
												5	3
												0	7
												2	0
												1	4
												1	1
												3	0
												0	3
												3	2
												0	1
												4	3
												1	2
													0
													4
													3
													1
													3
													1
													0
													2
													4
													4
													1
													2
													3
													1
													0
													3
													4
													3
													2
													0
													2
													2
													2
													2
													1
													3
													2
													4
													1
													1
													4
													0
													7
													2
													0
													5
													3
													1
													3
													0
													2
													3
													1
													3
													0
													2
													3
													6
													1
													1
													0
													3
													0
													2
													2
													1
													3
													3
													5
													1
													7
													0
													0
													2
													1
													3
													0
													3
													2
													5
													3
													3
													5
													1
													4
													3
													3
													1
													2
													2
													0
													0
													3
													2
													1
													1
													3
													0
													1
													1
													0
													1
													4
													2
													2
													2
													2
													3
													0
													1
													3
													0
													3
													2
													0
													3
													5
													2
													3
													1
													1
													2
													0
													2
													3
													1
													2
													0
													2
													2
													5
													2
													2
													4
													1
													0
													1
													2
													2
													1
													1
													0
													0
													1
													1
													3
													1

## Sheet: Figure 8
	C	GC size
		Day 14	6.1	8.33	12.1	11.3	6.93	7.68	4.83
		Day 28	4.47	1.68	2.27	3.57	3.99	3.74	3.16
	D	GC CD45.2 percentage
		Day 14	21.9	9.63	12.1	7.58	8.2	11.5	8.67
		Day 28	8.03	14.4	13.7	12.9	29.2	16.4	20.7
	E	Antigen+KO- of GC CD45.2
		N332-GT5 binders at day 14	26.9	56.2	32.3	28.6	29.8	51.4	34.4
		ApexGT5 binders at day 14	6.72	11.4	7.9	20.9	26	13.8	17.5
		eOD-GT8 binders at day 14	43.1	1.63	31.6	24.1	16.5	20.9	21.7
		10E8-GT12 binders at day 14	3.12	2.24	7.56	4.32	2.81	2.95	11.8
		N332-GT5 binders at day 28	15.4	60.8	20.1	44.5	20	54.1	22.8
		ApexGT5 binders at day 28	42.1	16.7	42.6	17.1	19.4	16.4	43.7
		eOD-GT8 binders at day 28	5.26	0	0.4	15.1	43.3	4.1	8.23
		10E8-GT12 binders at day 28	2.19	4.9	2.81	5.31	0.56	2.46	3.16
	F	CD45.2+Antigen+KO- of B220
		N332-GT5 binders at day 14	0.3774	0.48316	0.49552	0.26496	0.19404	0.513	0.1715
		ApexGT5 binders at day 14	0.092204	0.094	0.133171	0.1872	0.15576	0.126	0.07791
		eOD-GT8 binders at day 14	0.5994	0.01551	0.48737	0.2208	0.099	0.196	0.11172
		10E8-GT12 binders at day 14	0.05032	0.023688	0.12551	0.04752	0.022308	0.0391	0.0637
		N332-GT5 binders at day 28	0.05852	0.15002	0.07068	0.21573	0.26	0.37275	0.16056
		ApexGT5 binders at day 28	0.16324	0.03978	0.1425	0.08364	0.2405	0.11076	0.30456
		eOD-GT8 binders at day 28	0.020592	0	0.002508	0.0765	0.52	0.025205	0.0576
		10E8-GT12 binders at day 28	0.020592	0.016406	0.015162	0.026061	0.013	0.020164	0.024696
	G	Anti N332-GT5 IgG delta AUC
		Day 14	7.9016	8.8213	7.4487	7.3343	8.9417	7.2296	7.67
		Day 28	4.933	5.882	4.376	5.757	7.62	4.764	6.535
	H	Anti ApexGT5 IgG delta AUC
		Day 14	1.86	2.024	2.747	2.115	3.11	2.137	1.282
		Day 28	1.941	1.694	2.927	1.723	2.132	1.575	1.346
	I	Anti eOD-GT8 IgG delta AUC
		Day 14	0.525	0.852	0.796	0.596	0.429	0.737	0.698
		Day 28	0.409	0.496	0.241	0.628	0.544	0.275	0.636
	J	Anti 10E8-GT12 IgG delta AUC
		Day 14	2.024	1.986	1.87	1.913	1.349	1.333	0.574
		Day 28	0.907	0.879	0.846	1.106	1.255	1.009	0.676
	K	BG18HC nt mutation count				L	BG18HC aa mutation count				M	PCT64HC nt mutation count				N	PCT64HC aa mutation count				O	CLK09HC nt mutation count				P	CLK09HC aa mutation count				Q	HuGL18HC nt mutation count				R	HuGL18HC aa mutation count
			day 14	day 28				day 14	day 28				day 14	day 28				day 14	day 28				day 14	day 28				day 14	day 28				day 14	day 28				day 14	day 28
			2	8				1	5				8	6				4	6				10	12				7	8				0	10				0	8
			6	7				3	4				8	6				4	6				9	11				7	11				5	10				1	8
			6	9				4	5				3	13				2	8				9	10				6	10				0	5				0	2
			5	4				3	3				0	8				0	7				9	17				6	9				1	1				0	0
			4	5				4	3				2	8				2	7				8	13				7	9				5	5				2	4
			8	8				5	5				2	6				2	4				8	13				5	9				1	0				1	0
			8	8				5	6				3	5				3	5				8	13				4	9				8	7				6	4
			0	7				0	4				2	5				2	5				6	13				4	7				3	5				3	3
			3	9				3	8				4	8				4	7				7	14				5	7				11	5				7	3
			5	9				2	5				4	8				4	7				8	10				5	7				3	8				3	6
			4	8				4	5				1	9				1	8				6	10				6	8				3	10				3	6
			4	5				4	3				3	5				3	4				6	8				7	6				3	10				2	6
			4	3				2	1				2	14				2	10				6	9				5	4				4	9				4	8
			4	7				2	4				4	4				2	4				6	10				6	5				7	8				5	5
			2	5				2	5				6	4				4	4				6	8				5	6				4	10				2	8
			7	2				5	0				2	8				1	5				6	10				6	2				7	5				4	5
			2	3				1	2				2	9				2	8				6	7				5	1				9	4				7	2
			1	14				1	6				2	10				2	7				6	11				7	3				7	4				3	2
			1	13				0	7				2	8				1	4				7	10				5	2				2	5				1	3
			9	9				4	5				2	4				2	1				5	11				6	4				8	0				4	0
			0	13				0	10				5	14				4	8				5	9				4	5				6	5				5	5
			1	2				0	0				4	8				4	6				6	9				4	5				1	10				0	9
			7	14				5	10				4	4				4	4				5	14				3	4				13	9				9	5
			4	4				1	1				5	5				3	5				5	11				3	4				4	5				3	4
			0	5				0	4				0	6				0	4				5	13				5	4				3	4				3	3
			1	4				0	1				1	6				1	5				6	13				5	6				8					4
			7	16				6	9				4	5				4	5				7	11				4	4				5					2
			4	3				4	3				4	4				4	4				6	11				4	4				1					0
			2	6				2	3				5	6				4	4				9	11				6	4				5					3
			1	11				1	6				2	4				2	4				5	10				6	3				10					8
			3	4				2	2				1	7				1	6				4	10				4	2				3					2
			3	3				2	2				1	5				1	5				4	12				4	2				4					3
			9	14				6	11				0	3				0	3				4	10				5	3				9					5
			1	10				1	6				3	9				2	8				4	10				5	2				4					3
			1	10				1	2				3	8				2	7				5	10				5	0				4					3
			1	11				1	8				1	8				1	7				5	10				4	1				6					4
			4	13				1	8				1	4				1	3				4	9				4	4				6					4
			7	8				5	3				2	5				1	5				4	9				4	3				5					3
			7	13				5	10				4	4				3	3				6	10				4	5				4					3
			9	3				4	3				2	4				1	3				5	9				4	3				5					5
			5	8				5	5				4	8				3	6				5	10				4	6				2					1
			4	12				4	8				3	14				2	10				6	11				4	6				4					3
			2	6				1	4				4	2				2	2				4	9				4	6				9					5
			2	3				1	2				0	7				0	4				3	10				4	5				4					4
			3	3				2	2				2	7				2	7				4	10				4	3				7					5
			0	14				0	7				0	10				0	8				3	8				4	3				5					5
			2	14				1	8				1	12				0	11				4	9				3	8				7					6
			0	2				0	1				1	12				0	11				4	11				4	8				8					8
			2	16				1	8				2	5				0	3				5	9				4	9				1					1
			5	10				3	7				2	4				1	3				7	9				3	6				0					0
			2	10				1	7				6	7				4	4				4	9				3	7				0					0
			2	17				0	11				1	8				1	7				4	10				4	8				5					2
			3	8				3	4				1	8				0	7				7	9				4	9				6					6
			3	7				2	3				3	8				1	6				4	9				4	10				3					2
			2	9				1	6				3	8				1	4				2	9				4	7				6					4
			5	7				4	6				2	14				2	12				2	9				5	7				5					2
			3	12				2	8				2	7				2	5				2	9				5	7				8					4
			0	6				0	3				1	10				1	8				2	9				4	7				6					4
			2	8				1	4				0	10				0	8				3	9				5	7				1					1
			12	9				12	5				6	5				4	4				4	9				5	7				4					3
			2	8				2	5				3	13				1	9				4	9				4	7				3					1
			1	10				1	5				2	5				1	4				3	9				3	7				3					2
			4	6				2	2				2	8				1	7				4	9				4	6				3					2
			1	8				1	4				1	8				1	7				3	9				4	6				2					2
			6	9				4	4				1	10				1	9				4	9				5	6				1					1
			0	6				0	2				3	4				3	4				3	9				5	6				4					3
			0	7				0	6				3	12				3	7				3	9				4	6				0					0
			2	10				1	7				6	14				3	7				4	8				4	6				4					2
			0	8				0	3				2	6				2	3				4	8				3	6				7					6
			1	7				1	3				7	11				5	7				3	8				3	7				8					1
			6	6				6	4				7	6				5	5				5	8				3	8				4					2
			5	8				2	5				2	6				2	5				4	8				3	5				7					3
			3	5				3	1				7	4				5	4				4	8				3	7				5					4
			2	8				1	2				7	4				5	3				4	8				3	6				6					2
			1	10				1	6				0	6				0	3				5	8				2	3				5					4
			7	11				4	4				0	10				0	9				4	8				2	3				8					5
			4	14				3	8				0	9				0	7				3	8				2	4				4					4
			5	9				4	5				0	3				0	2				4	8				2	4				7					7
			0	6				0	6				3	11				1	9				5	8				2	4				6					2
			4	14				4	11				3	11				1	9				5	8				2	6				8					5
			4	5				4	4				2	9				2	8				5	9				4	5				7					5
			0	11				0	6				2	9				0	5				3	8				4	6				7					6
			2	11				2	6				2	8				0	6				3	9				4	5
			2	5				1	3				1	2				1	1				4	9				3	5
			4	5				3	3				3	5				2	4				3	9				3	5
			4	6				3	4				0	3				0	3				4	8				3	5
			2	12				1	6				3	6				3	5				6	6				4	5
			4	9				0	5				0	3				0	1				6	6				4	5
			4	7				3	6				1	3				0	3				6	8				3	5
			1	10				1	7				1	5				0	4				5	7				4	5
			0	8				0	8				4	6				4	4				5	10				3	4
			0	11				0	7				3	2				1	2				5	9				3	4
			0	5				0	4				3	5				1	4				5	9				3	4
			3	11				1	5				4	3				2	3				5	9				3	7
			0	11				0	8				4	6				2	6				4	9				3	6
			0	5				0	3				4	6				2	6				4	8				2	6
			1	12				0	8				1	8				1	5				4	8				2	6
			1	11				1	9				5	3				4	3				4	8				2	6
			0	13				0	10				3	9				3	8				4	7				3	6
			6	13				5	7				10	5				8	5				5	7				2	6
			4	9				2	4				10	9				8	8				5	7				2	6
			5	6				3	5				1	4				1	3				4	7				3	6
			2	10				1	8				1	5				1	5				4	8				3	6
			5	10				1	7				5	9				4	5				3	7				3	6
			4	10				2	7				0	4				0	3				3	9				4	6
			2	9				2	5				5	5				4	5				5	8				3	6
			2	8				1	6				0	8				0	7				5	8				2	6
			0	4				0	3				1	4				1	3				5	6				2	6
			4	4				4	3				2	15				1	10				4	6				3	5
			2	2				1	2				5	10				3	9				4	6				3	5
			8	7				5	5				3	12				2	7				3	5				4	5
			1	13				0	9				2	7				1	6				3	8				4	5
			0	9				0	5				1	6				1	5				3	9				3	5
			1	8				0	7				0	3				0	3				3	5				4	5
			4	8				4	6				5	4				3	2				3	5				3	5
			0	7				0	5				0	8				0	5				2	5				3	5
			3	10				2	6				0	9				0	5				3	5				3	5
			0	9				0	4				0	5				0	5				2	4				3	5
			6	9				5	5				1	6				0	6				3	3				3	5
			3	11				2	9				3	7				2	4				3	3				3	5
			1	8				1	4				3	5				3	5				3	2				3	5
			4	5				3	4				1	9				1	6				1	4				4	5
			2	12				2	8				1	2				1	2				2	3				4	5
			6	3				4	1				1	4				1	3				3	3				3	5
			3	11				2	10				1	9				1	7				1	1				3	5
			0	11				0	9				4	3				3	3				3	1				2	5
			6	7				5	6				3	6				2	5				2	0				3	5
			3	10				2	7				3	3				3	2				1					3
			5	12				4	9				3	4				3	4				1					3
			4	8				4	5				1	4				1	4				2					3
			2	8				1	4				1	3				1	3				2					3
			1	7				1	3				1	6				1	6				2					3
			2	7				2	3				4	5				4	4				1					4
			2	8				2	5				3	4				1	4				1					4
			2	5				1	3				1	8				1	6				1					5
			4	15				2	11				6	8				4	6				1					4
			2	9				1	3				6	7				4	7				1					4
			8	14				6	6				3	8				1	6				2					4
			1	8				0	4				2	7				2	5				2					4
			0	3				0	1				2	4				0	1				2					4
			0	4				0	3				2	6				0	4				2					3
			3	5				2	5				1	11				1	9				2					3
			4	7				1	5				1	6				1	5				3					3
			2	4				2	2				4	8				4	7				2					3
			1	8				0	4				2	8				2	7				1					3
			3	11				2	5				3	7				2	7				1					3
			1	4				1	3				3	3				2	2				1					4
			3	1				2	1				0	12				0	7				1					3
			3	6				2	4				0	12				0	7				1					4
			1	5				0	4				2	6				1	4				1					3
			0	7				0	5				2	6				1	5				1					3
			0	8				0	4				3	8				1	7				1					3
			5	8				5	4				2	3				0	2				1					4
			9	7				8	3				3	3				0	2				1					4
			4	5				4	2				6	10				3	6				1					4
			8	6				6	3				5	4				3	3				1					2
			4	11				2	8				3	8				2	4				3					3
			3	6				2	3				8	1				7	1				2					3
			5	9				4	3				0	3				0	1				2					3
			1	8				1	3				2	8				2	4				2					3
			2	4				1	3				2	8				2	6				2					4
			2	4				1	2				1	3				1	2				2					2
			2	6				2	2				7	7				3	5				1					2
			1	10				0	2				2	4				1	4				1					4
			3	5				1	3				3	4				1	4				1					5
			6	2				4	1				2	7				2	5				4					5
			5	6				3	3				2	3				2	2				3					4
			3	4				2	3				2	6				0	3				4					3
			1	4				1	2				2	8				0	6				3					3
			3	3				2	2				1	8				0	6				2					5
			3	4				1	2				5	5				3	4				2					3
			3	6				2	3				1	8				1	4				3					2
			1	5				1	4				1	2				1	2				3					4
			4	11				4	7				6	8				6	5				3					3
			4	1				3	0				6	6				6	5				2					3
			4	3				4	2				1	7				0	5				2					2
			0	5				0	3				0	5				0	5				4					2
			3	4				2	3				0	6				0	6				3					2
			0	5				0	4				1	11				1	10				3					3
			3	9				2	6				2	11				2	10				3					2
			1	8				1	4				1	5				0	5				4					3
			4	4				2	3				1	0				0	0				3					3
			1	8				0	5				0	10				0	9				3					3
			1	9				1	6				1	2				0	1				3					3
			4	10				4	9				3	10				3	8				1					3
			1	13				1	4				0	7				0	7				3					3
			2	9				1	4				4	12				2	9				3					3
			2	10				2	7				2	3				1	3				3					3
			3	10				0	5				3	12				2	8				3					3
			4	8				3	5				3	4				2	3				3					2
			5	9				5	7				2	3				2	2				3					2
			1	10				1	5				2	8				1	4				2					4
			3	11				2	6				3	8				2	4				2					4
			3	13				2	9				3	6				2	5				2					3
			1	5				0	4				0	7				0	6				2					3
			2	13				1	7				4	7				3	6				2					3
			0	10				0	6				4	5				2	3				2					3
			3	8				1	5				0	8				0	5				2					4
			4	3				2	3				8	4				4	3				2					4
			1	7				1	5				5	8				3	4				2					3
			3	9				2	6				3	6				2	5				2					4
			1	7				1	5				3	5				3	4				2					3
			7	5				3	3				1	10				1	7				2					4
			4	4				2	4				4	5				1	3				2					3
			4	10				2	5				2	5				2	4				2					3
			3	7				3	3				2	4				2	3				2					3
			3	9				1	7				0	4				0	3				2					3
			3	3				1	2				2	7				2	3				2					3
			3	8				2	7				0	6				0	4				2					3
			1	6				0	4				2	2				2	1				1					3
			2	5				2	3				0	9				0	5				3					3
			1	7				1	5				0	8				0	7				3					4
			4	5				4	5				2	8				2	7				4					3
			2	13				1	6				0	4				0	4				2					3
			2	12				2	7				2	3				2	2				1					3
			3	8				3	7				3	10				3	5				5					3
			3	9				1	5				3	7				3	7				4					3
			2	6				2	4				3	9				2	5				4					3
			3	6				2	4				3	9				2	5				4					3
			4	13				2	8				3	3				3	3				4					3
			6	11				6	9				3	7				2	5				4					4
			6	11				3	9				7	3				5	3				4					4
			0	7				0	4				1	5				0	2				4					4
			1	4				1	4				0	1				0	0				4					4
			2	13				2	9				0	8				0	7				3					4
			4	8				3	5				2	8				2	7				3					4
			7	8				4	4				3	3				2	2				3					3
			1	7				1	5				2	3				1	3				3					3
			4	9				3	6				5	5				2	3				3					3
			1	4				1	4				5	4				2	4				3					3
			3	4				1	3				3	6				2	4				3					3
			1	9				1	6				3	3				2	2				3					3
			4	8				3	6				0	6				0	5				4					3
			1	13				1	8				0	5				0	2				3					3
			2	8				1	6				2	3				1	3				3					3
			1	13				1	8				0	8				0	6				2					3
			2	3				2	2				1	5				1	3				2					3
			2	8				2	6				3	7				2	3				2					3
			1	13				1	9				3	3				2	0				2					2
			1	11				1	7				0	6				0	4				2					2
			2	7				2	4				0	11				0	5				2					2
			1	5				0	3				3	2				2	1				3					2
			5	10				3	4				1	6				1	4				2					2
			2	16				1	7				1	9				1	4				2					2
			1	5				1	3				1	5				1	4				1					2
			5	4				3	3				3	10				2	5				4					2
			1	10				0	6				2	3				1	3				4					2
			1	4				0	3				0	5				0	3				3					2
			3	9				3	4				1	8				1	4				3					2
			4	9				0	5				1	4				1	3				3					2
			1	14				0	8				3	5				2	3				3					2
			5	8				3	6				2	4				2	3				3					2
			1	10				1	5				4	4				2	2				3					2
			0	14				0	8				6	2				3	2				3					2
			4	10				4	6				6	7				3	6				2					2
			3	9				2	6				1	2				1	2				1					2
			3	9				1	7				1	4				1	2				3					2
			2	9				1	5				0	5				0	3				2					2
			1	10				1	6				0	4				0	3				4					2
			0	7				0	5				0	3				0	3				3					2
			2	9				1	5				0	7				0	6				4					2
			5	7				3	6				1	4				1	3				4					2
			5	4				3	3				0	4				0	3				3					2
			2	5				1	4				2	4				2	4				3					2
			1	5				1	3				9	3				5	3				3					2
			1	10				0	6				2	7				2	6				2					2
			3	8				2	4				7	5				5	4				2					2
			4	7				4	5				0	6				0	3				2					2
			4	7				4	6				3	8				1	4				2					2
			1	10				1	5				3	6				1	4				2					2
			1	9				0	7				2	7				2	6				5					2
			2	6				1	4				5	6				5	6				5					2
			0	8				0	7				2	7				2	4				5					2
			4	4				4	4				2	2				2	2				5					2
			4	5				2	2				1	7				1	5				5					2
			6	6				5	4				1	7				1	5				5					2
			2	6				2	5				1	6				1	3				5					2
			0	3				0	2				2	4				2	3				4					2
			5	5				5	3				7	12				6	6				2					2
			4	9				2	6				3	6				2	4				2					2
			4	6				2	4				3	5				2	3				3					2
			3	6				2	4				0	5				0	3				2					2
			4	4				2	3				1	6				0	4				3					2
			1	4				1	4				1	2				1	2				3					3
			3	11				1	9				1	7				1	6				3					2
			3	2				2	1				1	13				1	7				3					2
			0	3				0	2				1	11				1	7				3					2
			2	12				2	7				1	4				1	4				3					2
			9	8				5	5				5	2				3	2				2					2
			2	4				2	3				2	4				2	4				3					2
			2	7				1	6				0	2				0	2				4					2
			1	6				1	4				7	8				6	4				3					2
			5	8				4	7				7	6				6	3				3					1
			0					0					0	6				0	4				3					1
			2					0					5	8				5	6				3					1
			4					2					5	6				5	4				4					2
			3					1					2	5				2	4				3					1
			1					0					3	6				2	6				3					4
			0					0					4	9				3	6				2					3
			1					0					2	6				1	4				2					3
			3					3					2	3				2	3				2					4
			1					1					2	3				2	3				2					2
			1					0					7	6				5	6				2					2
			4					3					1	9				1	6				2					2
			1					1					1	9				1	6				2					2
			0					0					1	7				1	5				2					1
			1					0					1	2				0	1				2					3
			5					2					6	9				4	7				2					2
			3					2					1	9				1	6				10					1
			1					1					1	7				1	7				9					3
			3					2					1	4				1	3				9					3
			2					2					0	6				0	4				9					3
			4					3					2	8				2	5				8					3
			3					3					2	9				1	5				8					3
			1					1					2	9				2	6				5					2
			2					1					1	4				1	3				5					2
			5					5					1	5				1	5				5					2
			1					0					1	8				1	6				5					2
			0					0					4	4				2	3				6					1
			1					0					1	11				1	10				6					1
			0					0					2	6				2	5				7					1
			2					1					3	7				3	6				8					2
			0					0					3	5				3	5				7					3
			2					2					0	6				0	5				8					1
			1					1					0	12				0	8				7					1
			1					0					2	11				2	8				7					2
			1					0					1	9				1	8				7					1
			1					0					0	5				0	5				6					1
			1					1					0	14				0	10				5					3
			4					2					1	5				1	3				5					1
			3					2					1	9				1	7				3					3
			5					5					2	2				1	2				4					2
			2					2					6	2				4	2				4					1
			3					1					6	8				4	7				4					2
			0					0					1	14				1	7				3					2
			3					2					2	15				2	9				3					1
			4					3					0	5				0	5				3					1
			3					2					0	11				0	7				3					1
			2					2					1	10				1	7				5					2
			4					3					2	4				1	4				5					2
			5					3					0	11				0	8				4					2
			1					1					1	6				0	5				6					2
			3					2					1	7				1	5				5					2
			1					1					3	10				3	7				7					3
			2					1					1	10				1	10				7					2
			5					4					7	9				5	8				7					2
			0					0					3	11				1	7				8					2
			1					1					2	11				2	8				4					3
			1					1					1	11				1	8				4					2
			5					3					1	6				1	6				5					2
			4					2					1	11				1	8				6					2
			5					3					3	8				1	5				6					3
			3					2					3	12				1	7				6					3
			3					2					0	8				0	6				6					2
			1					0					3	3				3	2				5					2
			2					1					1	2				1	2				5					2
			6					4					1	6				1	5				5					2
			1					1					3	6				2	4				6					2
			5					5					3	3				2	3				5					2
			0					0					2	7				2	4				6					2
			0					0					2	7				1	4				6					1
			3					2					0	3				0	3				6					2
			1					0					1	4				1	3				5					2
			2					2					1	7				1	4				5					2
			2					1					1	6				1	4				6					1
			0					0					0	5				0	4				6					1
			1					1					1	6				1	4				4					1
			0					0					1	5				1	2				6					2
			2					1					6	5				5	4				6					2
			3					3					0	7				0	5				5					2
			7					5					2	4				1	3				6					2
			3					2					1	4				1	4				7					2
			1					1					1	5				1	4				5					1
			4					3					2	7				2	5				4					1
			4					3					0	7				0	5				5					2
			1					1					0	6				0	4				4					1
			3					3					3	2				2	2				5					1
			0					0					6	4				2	3				5					2
			2					2					7	6				7	4				5					2
			2					2					7	5				7	3				6					2
			6					1					1	10				0	6				5					1
			8					5					0	4				0	2				5					2
			0					0					2	3				2	2				5					1
			1					1					1	7				1	5				5					1
			1					1					6	7				4	5				8					2
			1					1					2	7				1	5				8					2
			2					2					1	4				1	3				6					2
			4					4					2	7				2	4				4					2
			3					2					1	11				1	8				4					2
			3					3					3	5				2	3				4					2
			2					1					1	4				1	4				4					2
			0					0					6	12				3	7				4					1
			2					1					1	3				1	3				4					2
			3					2					2	8				1	6				2					1
			0					0					1	2				1	2				3					2
			8					6					7	4				4	3				3					2
			1					1					1	8				1	4				2					2
			2					1					1	6				1	4				6					2
			1					1					2	6				2	4				5					1
			3					2					2	6				2	4				5					1
			2					1					5	4				4	3				5					1
			4					3					2	8				2	4				5					1
			1					1					3	5				1	4				4					2
			2					2					3	5				1	4				4					2
			2					1					0	7				0	5				4					0
			2					1					1	9				1	7				4					0
			5					4					1	5				1	5				4					0
			1					1					1	1				0	1				4					1
			4					3					1	8				1	4				6					1
			8					3					1	6				0	5				5					1
			0					0					1	11				0	5				4					1
			4					4					1	6				0	4				5					1
			3					1					3	7				3	5				4					0
			4					3					2	8				2	6				4					0
			5					2					1	10				1	6				3					0
			5					5					6	5				3	3				5					0
			1					1					2	6				1	4				5					0
			1					1					0	7				0	4				5					0
			5					5					1	2				0	2				3					0
			4					3					1	5				0	5				4					0
			1					1					1	5				1	5				4					0
			4					2					1	10				1	7				4					0
			6					3					3	8				2	4				4					0
			3					2					2	5				2	3				4					0
			3					2					2	5				2	4				4					2
			1					1					0	5				0	4				4					0
			2					0					0	4				0	3				4					1
			2					1					2	5				2	2				4					1
			5					4					2	2				2	2				4					1
			1					1					0	2				0	2				4					1
			2					2					0	6				0	4				4					1
			0					0					4	7				4	5				4					1
			5					1					0	6				0	4				5					1
			7					6					4	2				2	2				6					1
			3					3					1	9				0	7				5					1
			1					1					0	4				0	3				3					1
			0					0					0	12				0	11				5					1
			2					2					5	6				4	4				7					1
			4					2					0	8				0	6				3					1
			0					0					4	7				4	5				5					1
			2					1					4	10				4	8				3					1
			2					2					5	9				4	6				4					1
			3					2					2	8				2	5				4					1
			2					2					2	9				2	7				4					1
			1					1					4	4				2	3				3					1
			8					5					2	6				2	4				2					1
			0					0					2	9				2	5				2					1
			1					1					1	8				1	6				2					1
			5					4					1	8				0	6				2					1
			2					1					0	4				0	2				4					1
			1					1					0	3				0	2				2					1
			3					2					1	3				1	2				2					1
			6					5					0	6				0	4				2					1
			5					1					0	8				0	3				2					1
			1					0					4	3				2	2				3					1
			2					1					6	3				5	2				2					1
			3					2					0	6				0	4				3					1
			8					3					4	7				3	5				2					1
			3					2					4	6				3	4				3					1
			2					1					2	7				1	4				4					1
			1					1					3	7				2	3				3					1
			4					1					3	6				2	3				1					1
			8					6					1	6				0	3				1					1
			4					1					6	4				3	3				3					1
			3					2					3	10				1	7				3					1
			3					3					2	4				2	3				4					1
			1					1					2					2					2					1
			2					1					2					2					2					1
			2					1					3					2					4					1
			1					1					5					4					3					1
			2					2					2					1					3					1
			4					1					3					2					2					1
			0					0					2					2					2					1
			2					2					2					2					2					1
			2					1					2					2					2					1
			2					0					0					0					2					1
			4					2					3					2					2					1
			2					2					4					2					2					1
			0					0					1					1					2					1
			1					1					1					1					2					1
			2					1					5					4					3					1
			8					6					4					2					3					1
			0					0					2					1					2					1
			3					2					4					4					3					1
			1					1					6					5					2					1
			3					2					0					0					3					1
			1					0					3					3					3					1
			2					1					3					3					2					1
			1					1					0					0					1					1
			3					2					4					3					4					1
			5					5					1					1					3					1
			3					3					1					1					2					1
			3					1					3					3					5					1
			0					0					4					3					5					1
			6					4					4					2					3					1
			5					2					4					2					1					1
			1					1					2					1					2					1
			3					1					5					3					1					1
			1					1					1					1					4					1
			1					1					1					1					5					1
			2					2					3					3					3					1
			2					1					2					2					3					1
			8					6					4					2					4					1
			4					3					3					2					3					1
			2					1					3					3					4					1
			0					0					3					3					5					1
			0					0					2					2					3					1
			4					1					0					0					4					1
			4					3					5					4					4					1
			1					0					5					4					3					1
			1					0					8					4					4					1
			5					2					5					3					3					1
			5					3					1					1					4					1
			5					3					2					2					4					1
			2					1					2					0					3					1
			0					0					4					4					3					1
			1					0					1					1					4					1
			2					2					3					3					4					1
			3					3					0					0					3					1
			3					2					0					0					4					1
			3					2					3					2					4					1
			2					1					0					0					2					1
			1					0					3					2					4					1
			0					0					3					3					3					1
			4					2					3					3					3					1
			1					1					0					0					3					1
			1					0					2					1					3					1
			1					0					2					1					4					1
			1					0					1					1					2					1
			0					0					2					1					2					1
			1					1					3					1					4					1
			5					5					4					1					4					1
			2					1					1					1					4					1
			1					1					3					3					4					1
			1					0					3					3					3					1
			2					0					2					2					3					1
			1					1					2					2					3					1
			1					0					3					3					4					1
			3					3					2					2					4					1
			1					0					0					0					3					0
			1					1					6					3					3					0
			0					0					4					3					3					0
			1					1					2					2					3					0
			1					1					2					2					5					0
			0					0					1					1					3					0
			1					1					1					1					2					0
			4					2					5					4					3					0
			0					0					4					2					3					0
			5					2					7					6					6					0
			4					2					2					2					6					0
			2					1					5					4					6					0
			3					3					4					3					6					0
			1					0					8					6					6					0
			4					4					3					1					6					0
			0					0					3					1					1					0
			3					2					2					2					3					0
			2					2					1					1					2					0
			2					1					1					1					1					0
			1					1					6					5					1					0
			2					2					2					2					2					0
			0					0					2					2					3					0
			0					0					2					1					3					0
			1					1					2					2					2					0
			6					4					3					3					2					0
			2					2					0					0					3					0
			6					4					2					2					3					0
			4					1					2					2					1					0
			4					3					5					4					2					0
			4					2					0					0					2					0
			2					2					2					1					1					0
			1					0					3					3					1					0
			6					4					3					3					4					0
			2					1					4					3					4					3
			2					1					3					2					4					3
			1					0					2					1					1					1
			8					5					2					2					3					2
			4					1					2					2					2					2
			2					2					2					2					2					1
			2					0					2					1					1					1
			6					6					2					1					1					4
			4					2					1					0					1					3
			2					2					4					3					5					2
			3					1					3					3					1					2
			6					4					3					3					1					2
			5					4					2					1					1					2
			1					1					3					2					1					2
			5					4					5					3					3					2
			5					4					5					3					3					2
			2					1					2					0					3					2
			3					1					6					4					3					1
			2					2					0					0					2					1
			3					1					5					5					1					1
			4					2					2					2					2					1
			2					2					2					2					1					1
			2					2					3					3					1					1
			3					2					6					6					3					1
			0					0					3					3					4					1
			6					5					3					2					2					1
			0					0					3					2					3					1
			0					0					3					3					1					1
			0					0					3					3					2					1
			4					4					3					3					3					1
			0					0					0					0					3					1
			4					4					1					0					1					2
			0					0					5					4					1					2
			3					3					3					2					3					3
			3					2					2					2					2					3
			1					1					2					2					1					3
			4					4					4					3					1					2
			4					3					4					3					2					2
			2					2					6					5					1					2
			0					0					2					2					2					2
			0					0					3					2					1					2
			1					0					3					2					1					2
			2					0					1					0					1					2
			3					2					0					0					2					2
			3					1					1					1					2					1
			2					2					1					1					2					2
			2					2					0					0					2					2
			4					2					6					5					2					2
			1					1					2					2					1					2
			0					0					1					1					2					3
			3					3					3					2					2					2
			3					2					0					0					2					3
			2					0					1					1					3					2
			3					3					9					8					2					2
			2					1					6					3					2					1
			3					2					0					0					2					1
			3					3					7					6					3					1
			2					0					7					6					2					1
			2					1					5					5					2					1
			2					0					7					6					2					3
			0					0					3					3					2					3
			3					2					6					5					2					1
			1					0					6					5					2					1
			1					1					0					0					2					1
			5					5					1					1					2					2
			4					2					5					5					1					2
			4					2					0					0					2					2
			3					1					1					1					2					2
			3					2					4					2					1					2
			2					2					7					6					2					3
			4					2					3					3					2					2
			5					2					2					2					2					2
			2					1															2					1
			0					0															1					1
			1					1															1					2
			3					1															4					2
			1					1															2					2
			3					2															2					1
			1					0															2					1
			2					1															3					2
			1					1															1					2
			0					0															1					3
			5					3															1					2
			2					0															1					1
			2					1															1					1
			4					2															1					1
			4					2															1					1
			0					0															1					1
			1					1															1					1
			1					1															1					2
			3					2															1					1
			4					2															1					3
			3					2															1					2
			9					4															1					2
			4					3															1					3
			8					5															1					4
			0					0															1					3
			2					2															1					2
			6					3															1					2
			7					5															1					1
			0					0															1					3
			4					3															1					3
			4					3															1					2
			3					3															1					3
			3					3															1					3
			4					2															1					3
			5					4															1					3
			2					1															1					3
			3					1															1					3
			2					0															1					2
			2					2															1					2
			2					1															0					1
			1					0															0					5
			0					0															0					3
			4					2															0					2
			0					0															0					3
			5					2															0					3
			1					1															0					3
			0					0															0					3
			1					0															0					2
			5					2															1					2
			5					3															2					3
			0					0															2					3
			4					2															0					2
			0					0															2					2
			0					0															2					2
			1					0															3					2
			1					1															2					2
			2					2															2					1
			2					2															2					1
			2					1															2					1
			3					1															2					3
			2					1															2					2
			2					1															3					2
			1					0															2					1
			1					0															2					3
			1					1															1					3
			0					0															1					3
			0					0															1					3
			3					1															1					2
			3					3															1					2
			2					1															1					2
			5					4															1					2
			3					2															0					2
			4					4															0					2
			4					4															0					4
			5					2															0					3
			1					1															0					3
			5					1															0					4
			2					1															0					3
			3					3															0					1
			5					3															0					1
			5					4															0					1
			4					2															0					3
			1					0															0					2
			0					0															0					2
			1					0															0					3
			4					3															0					2
			1					1															0					1
			5					4
			2					1
			4					3
			3					0
			5					4
			1					1
			3					1
			1					1
			5					3
			2					2
			2					1
			7					4
			6					4
			3					1
			5					4
			4					2
			1					1
			0					0
			6					3
			4					3
			1					0
			1					1
			5					3
			2					2
			0					0
			3					2
			1					0
			6					6
			10					5
			10					5
			2					1
			8					4
			8					4
			2					1
			4					2
			1					1
			2					1
			1					1
			3					3
			4					2
			4					2
			5					3
			4					3
			4					3
			0					0
			1					1
			1					1
			4					2
			4					2
			0					0
			5					4
			2					1
			3					3
			5					5
			2					1
			7					3
			0					0
			3					2
			3					2
			1					1
			2					2
			8					7
			9					4
			2					1
			3					1
			2					1
			5					5
			4					3
			6					3
			3					2
			5					3
			8					5
			11					9
			0					0
			3					3
			3					1
			1					1
			3					2
			3					2
			3					2
			3					1
			2					0
			1					1
			7					6
			3					1
			3					3
			7					5
			7					5
			3					3
			0					0
			3					0
			0					0
			5					5
			0					0
			5					2
			1					0
			1					1
			5					3
			5					4
			1					0
			5					3
			2					0
			7					2
			3					1
			5					4
			5					4
			2					2
			0					0
			6					3
			4					2
			0					0
			6					4
			1					1
			0					0
			4					3
			1					0
			0					0
			1					1
			3					1
			6					4
			1					1
			10					7
			1					1
			4					3
			4					2
			1					1
			1					1
			2					2
			2					2
			7					4
			4					3
			6					4
			5					3
			0					0
			0					0
			1					1
			1					1
			2					2
			2					1
			2					2
			4					2
			5					4
			0					0
			5					5
			3					3
			2					1
			4					3
			9					5
			4					2
			2					2
			1					1
			3					2
			5					5
			5					5
			1					1
			2					2
			7					5
			7					5
			2					2
			1					1
			0					0
			0					0
			6					2
			4					3
			4					4
			3					3
			6					4
			3					3
			1					1
			3					3
			4					2
			11					7
			0					0
			1					1
			3					3
			3					3
			0					0
			1					0
			2					0
			1					0
			2					2
			2					1
			6					4
			4					1
			1					0
			2					2
			1					1
			3					2
			3					2
			6					3
			0					0
			5					2
			4					2
			4					3
			2					2
			3					2
			3					2
			1					1
			2					0
			3					2
			5					2
			1					1
			3					1
			3					1
			2					2
			0					0
			0					0
			3					2
			1					1
			1					1
			6					3
			1					1
			4					4
			4					3
			3					1
			5					3
			7					5
			0					0
			0					0
			0					0
			0					0
			1					1
			4					3
			4					1
			8					4
			8					4
			3					3
			5					3
			1					1
			3					2
			1					1
			2					2
			4					4
			3					3
			3					3
			2					2
			0					0
			0					0
			0					0
			3					3
			2					2
			0					0
			7					6
			4					3
			5					4
			3					1
			0					0
			10					7
			4					2
			1					1
			4					4
			4					2
			4					0
			3					1
			5					3
			1					0
			4					3
			4					3
			0					0
			4					3
			6					5
			6					3
			1					1
			0					0
			2					2
			8					7
			0					0
			2					0
			2					1
			4					3
			4					3
			4					3
			3					3
			3					1
			11					5
			3					2
			3					2
			0					0
			6					5
			2					1
			4					3
			4					3
			3					0
			4					3
			4					3
			1					1
			2					2
			2					2
			1					0
			0					0
			0					0
			1					1
			4					3
			7					5
			1					1
			3					2
			5					5
			3					1
			5					2
			1					1
			3					2
			1					1
			1					0
			4					2
			4					2
			2					2
			8					4
			2					2
			9					4
			9					4
			12					9
			3					1
			3					3
			2					1
			0					0
			2					2
			3					2
			3					1
			2					1
			2					2
			0					0
			0					0
			3					2
			1					0
			0					0
			0					0
			3					1
			1					1
			2					2
			3					3
			3					3
			1					1
			1					1
			1					1
			3					0
			2					2
			4					2
			4					2
			6					3
			6					3
			9					5
			2					1
			2					1
			1					1
			8					6
			0					0
			0					0
			5					4
			3					1
			1					0
			1					1
			3					2
			1					1
			2					2
			2					2
			3					2
			3					2
			0					0
			5					2
			6					3
			6					3
			3					2
			1					0
			2					1
			0					0
			3					2
			3					2
			4					2
			3					2
			4					3
			5					3
			1					0
			1					1
			4					1
			3					1
			4					3
			3					2
			2					1
			3					0
			1					0
			3					2
			3					2
			1					0
			3					0
			0					0
			0					0
			2					2
			3					2
			7					6
			3					0
			6					5
			2					2
			5					2
			0					0
			2					2
			6					2
			2					1
			2					2
			3					2
			1					1
			2					0
			3					1
			0					0
			1					1
			3					1
			1					1
			4					1
			1					1
			4					3
			1					1
			5					4
			1					1
			3					1

## Sheet: Figure S1
	A
		Sample2		Sample2		Sample2		Sample2		Sample2		Sample2		Sample2		Sample2		Sample2
		Schief005:Sample2_UV		Schief005:Sample2_Cond		Schief005:Sample2_Cond%		Schief005:Sample2_Conc		Schief005:Sample2_Pressure		Schief005:Sample2_Flow		Schief005:Sample2_Fractions		Schief005:Sample2_Inject		Schief005:Sample2_Logbook
		ml	mAU	ml	mS/cm	ml	%	ml	%B	ml	MPa	ml	ml/min	ml	(Fractions)	ml	(Injections)	ml	(Set Marks)
		165.32	0.13	165.31	12.24	165.31	12.2	165.3	0	165.32	0.09	165.31	0	216.81	A5	167.78	3	165.31	End Block
		165.5	0.08	165.48	12.24	165.48	12.2	165.47	0	165.5	0	165.48	1.5	218.81	A6			165.31	Block Set_Last_Tube_Sample2
		165.68	0.02	165.66	12.25	165.66	12.2	165.65	0	165.68	0	165.66	1.5	220.81	A7			165.31	Base SameAsMain
		165.86	0.04	165.83	12.25	165.83	12.2	165.82	0	165.86	0	165.83	1.5	222.81	A8			165.31	SetLastTube H , 1 , Pause
		166.04	0.01	166.01	12.27	166.01	12.2	166	0	166.04	0	166.01	1.5	224.81	A9			165.31	End Block
		166.22	0.04	166.18	12.28	166.18	12.2	166.17	0	166.22	0	166.18	1.5	226.81	A10			165.31	Block Column_Position_Bypass
		166.4	0.02	166.36	12.28	166.36	12.2	166.35	0	166.4	0	166.36	1.5	228.81	A11			165.31	Base SameAsMain
		166.58	0.04	166.53	12.28	166.53	12.2	166.52	0	166.58	0	166.53	1.5	230.81	A12			165.31	ColumnPosition Bypass
		166.76	0.04	166.71	12.29	166.71	12.2	166.7	0	166.76	0	166.71	1.5	232.81	B12			165.31	End Block
		166.94	0.04	166.88	12.3	166.88	12.3	166.87	0	166.94	0	166.88	1.5	234.81	B11			165.31	Block DS_GF_Start_Settings
		167.12	0.04	167.06	12.3	167.06	12.3	167.05	0	167.12	0	167.06	1.5	236.81	B10			165.31	Base SameAsMain
		167.3	0.05	167.23	12.3	167.23	12.3	167.22	0	167.3	0	167.23	1.5	238.81	B9			165.31	Alarm_AirSensor Enabled
		167.48	0.05	167.41	12.28	167.41	12.2	167.4	0	167.48	0	167.41	1.5	240.81	B8			165.31	Block DS_GF_Pressure_Limit
		167.66	0.03	167.58	12.29	167.58	12.2	167.57	0	167.66	0	167.58	1.5	242.81	B7			165.31	Base SameAsMain
		167.84	-0.05	167.76	12.3	167.76	12.3	167.75	0	167.84	0.06	167.76	1.11	244.81	B6			165.31	Alarm_Pressure Enabled , 0.500 MPa, 0.000 MPa
		168.02	0.03	167.93	12.31	167.93	12.3	167.92	0	168.02	0.11	167.93	1.5	246.81	B5			165.31	End Block
		168.2	0.05	168.11	12.3	168.11	12.3	168.1	0	168.2	0.11	168.11	1.5	248.81	B4			165.31	End Block
		168.38	0.06	168.28	12.3	168.28	12.3	168.27	0	168.38	0.11	168.28	1.5	250.81	B3			165.31	Block Flow_Rate_DS_GF
		168.56	0.07	168.46	12.3	168.46	12.3	168.45	0	168.56	0.11	168.46	1.5	252.36	B2			165.31	Base SameAsMain
		168.74	0.07	168.63	12.29	168.63	12.2	168.62	0	168.74	0.1	168.63	1.5	277.83	B1			165.31	Flow 1.50 ml/min, Buffer , 0.10 ml/min, Yes
		168.92	0.06	168.81	12.29	168.81	12.2	168.8	0	168.92	0.1	168.81	1.5	279.83	C1			165.31	End Block
		169.1	0.17	168.98	12.28	168.98	12.2	168.97	0	169.1	0.11	168.98	1.5	281.46	C2			165.31	Block Auto_Zero
		169.28	0.2	169.16	12.28	169.16	12.2	169.15	0	169.28	0.11	169.16	1.5					165.31	Base Time {min}
		169.46	0.23	169.33	12.28	169.33	12.2	169.32	0	169.46	0.11	169.33	1.5					165.31	Watch_Off UV
		169.64	0.24	169.51	12.27	169.51	12.2	169.5	0	169.64	0.11	169.51	1.5					165.31	Block Delay_2_ml
		169.82	0.29	169.68	12.27	169.68	12.2	169.67	0	169.82	0.11	169.68	1.5					165.31	Base Volume {ml}
		170	0.27	169.86	12.27	169.86	12.2	169.85	0	170	0.11	169.86	1.5					167.31	End Block
		170.18	0.31	170.03	12.28	170.03	12.2	170.02	0	170.18	0.11	170.03	1.5					167.76	AutoZeroUV
		170.36	0.29	170.21	12.28	170.21	12.2	170.2	0	170.36	0.11	170.21	1.5					167.76	End Block
		170.54	0.27	170.38	12.27	170.38	12.2	170.37	0	170.54	0.11	170.38	1.5					167.76	Block Column_Position_5
		170.72	0.3	170.56	12.27	170.56	12.2	170.55	0	170.72	0.11	170.56	1.5					167.76	Base SameAsMain
		170.9	0.27	170.73	12.27	170.73	12.2	170.72	0	170.9	0.11	170.73	1.5					167.76	ColumnPosition Position5
		171.08	0.27	170.91	12.27	170.91	12.2	170.9	0	171.08	0.11	170.91	1.5					167.76	End Block
		171.26	0.31	171.08	12.26	171.08	12.2	171.07	0	171.26	0.11	171.08	1.5					167.76	Block Manual_Loop_Injection_Sample_2
		171.44	0.3	171.26	12.26	171.26	12.2	171.25	0	171.44	0.11	171.26	1.5					167.76	Base SameAsMain
		171.62	0.29	171.43	12.26	171.43	12.2	171.42	0	171.62	0.11	171.43	1.5					167.76	OutletValve WasteF1
		171.8	0.28	171.61	12.26	171.61	12.2	171.6	0	171.8	0.11	171.61	1.5					167.76	Alarm_AirSensor Enabled
		171.98	0.26	171.78	12.26	171.78	12.2	171.77	0	171.98	0.11	171.78	1.5					167.76	LoopSelection LP4
		172.16	0.29	171.96	12.26	171.96	12.2	171.95	0	172.16	0.11	171.96	1.5					167.78	InjectionValve Reinject
		172.34	0.28	172.13	12.26	172.13	12.2	172.12	0	172.34	0.11	172.13	1.5					167.78	Block Sample_2_Volume_Loop
		172.52	0.3	172.31	12.26	172.31	12.2	172.3	0	172.52	0.11	172.31	1.5					167.78	Base Volume {ml}
		172.7	0.3	172.48	12.26	172.48	12.2	172.47	0	172.7	0.11	172.48	1.5					167.78	Block Sample_ID_2
		172.88	0.25	172.66	12.25	172.66	12.2	172.65	0	172.88	0.09	172.66	1.5					167.78	Base SameAsMain
		173.06	0.26	172.83	12.25	172.83	12.2	172.82	0	173.06	0.1	172.83	1.5					167.78	21Apr0051A
		173.24	0.28	173.01	12.25	173.01	12.2	173	0	173.24	0.1	173.01	1.5					167.78	End Block
		173.42	0.27	173.18	12.24	173.18	12.2	173.17	0	173.42	0.1	173.18	1.5					172.78	End Block
		173.6	0.22	173.36	12.25	173.36	12.2	173.35	0	173.6	0.09	173.36	1.5					172.78	InjectionValve Inject
		173.78	0.21	173.53	12.25	173.53	12.2	173.52	0	173.78	0.1	173.53	1.5					172.78	LoopSelection Bypass
		173.96	0.14	173.71	12.24	173.71	12.2	173.7	0	173.96	0.1	173.71	1.5					172.8	End Block
		174.14	0.14	173.88	12.25	173.88	12.2	173.87	0	174.14	0.09	173.88	1.5					172.8	Block Elution_DS_GF
		174.32	0.15	174.06	12.26	174.06	12.2	174.05	0	174.32	0.09	174.06	1.5					172.8	Base SameAsMain
		174.5	0.12	174.23	12.26	174.23	12.2	174.22	0	174.5	0.09	174.23	1.5					172.8	Block Elution_before_Fractionation
		174.68	0.11	174.41	12.26	174.41	12.2	174.4	0	174.68	0.09	174.41	1.5					172.8	Base CV, 120.64 {ml}, HiLoad_16/60_Superdex_200_prep_grade
		174.86	0.11	174.58	12.26	174.58	12.2	174.57	0	174.86	0.09	174.58	1.5					172.8	Elution GF/DS
		175.04	0.11	174.76	12.27	174.76	12.2	174.75	0	175.04	0.09	174.76	1.5					196.93	End Block
		175.22	0.1	174.93	12.27	174.93	12.2	174.92	0	175.22	0.09	174.93	1.5					196.93	Block Fractionation
		175.4	0.07	175.1	12.27	175.1	12.2	175.1	0	175.4	0.1	175.1	1.5					196.93	Base SameAsMain
		175.58	0.09	175.28	12.26	175.28	12.2	175.27	0	175.58	0.09	175.28	1.5					196.93	Peak_FracParametersUV Level , 0.50 min, 5.000 mAU, 5.000 mAU,
		175.76	0.06	175.45	12.26	175.45	12.2	175.45	0	175.76	0.09	175.45	1.5					196.93	Peak_Fractionation 2.000 ml
		175.94	0.06	175.63	12.27	175.63	12.2	175.62	0	175.94	0.1	175.63	1.5					196.93	Fractionation 0.000 ml
		176.12	0.08	175.8	12.27	175.8	12.2	175.8	0	176.12	0.09	175.8	1.5					196.93	End Block
		176.3	0.06	175.98	12.27	175.98	12.2	175.97	0	176.3	0.09	175.98	1.5					196.93	Block Elution_with_Fractionation
		176.48	0.05	176.15	12.27	176.15	12.2	176.15	0	176.48	0.09	176.15	1.5					196.93	Base CV, 120.64 {ml}, HiLoad_16/60_Superdex_200_prep_grade
		176.66	0.05	176.33	12.28	176.33	12.2	176.32	0	176.66	0.09	176.33	1.5					216.81	OutletValve FracCollF2 (System)
		176.84	0.04	176.5	12.27	176.5	12.2	176.5	0	176.84	0.1	176.5	1.5					252.36	OutletValve WasteF1 (System)
		177.02	0.05	176.68	12.27	176.68	12.2	176.67	0	177.02	0.09	176.68	1.5					277.83	OutletValve FracCollF2 (System)
		177.2	0.05	176.85	12.27	176.85	12.2	176.85	0	177.2	0.1	176.85	1.5					281.46	OutletValve WasteF1 (System)
		177.38	0.07	177.03	12.27	177.03	12.2	177.02	0	177.38	0.09	177.03	1.5					329.63	End Block
		177.56	0.06	177.2	12.26	177.2	12.2	177.2	0	177.56	0.1	177.2	1.5					329.63	End Block
		177.74	0.05	177.38	12.27	177.38	12.2	177.37	0	177.74	0.09	177.38	1.5					329.63	Block Fractionation_Stop
		177.92	0.04	177.55	12.27	177.55	12.2	177.55	0	177.92	0.09	177.55	1.5					329.63	Base Volume {ml}
		178.1	0.05	177.73	12.27	177.73	12.2	177.72	0	178.1	0.09	177.73	1.5					329.63	FractionationStop
		178.28	0.04	177.9	12.27	177.9	12.2	177.9	0	178.28	0.1	177.9	1.5					329.63	Peak_FracStop
		178.46	0.06	178.08	12.27	178.08	12.2	178.07	0	178.46	0.09	178.08	1.5					330.63	End Block
		178.64	0.06	178.25	12.26	178.25	12.2	178.25	0	178.64	0.09	178.25	1.5					330.63	End Block
		178.82	0.04	178.43	12.26	178.43	12.2	178.42	0	178.82	0.1	178.43	1.5					330.63	Block Post_Run_Instructions
		179	0.05	178.6	12.27	178.6	12.2	178.6	0	179	0.09	178.6	1.5					330.63	Base SameAsMain
		179.18	0.03	178.78	12.26	178.78	12.2	178.77	0	179.18	0.09	178.78	1.5					330.63	Block New_Chromatogram_PostRun
		179.36	0.07	178.95	12.25	178.95	12.2	178.95	0	179.36	0.1	178.95	1.5					330.63	Base SameAsMain
		179.54	0.04	179.13	12.25	179.13	12.2	179.12	0	179.54	0.1	179.13	1.5					330.63	New_Chromatogram PostRun
		179.72	0.04	179.3	12.26	179.3	12.2	179.3	0	179.72	0.1	179.3	1.5
		179.9	0.03	179.48	12.26	179.48	12.2	179.47	0	179.9	0.1	179.48	1.5
		180.08	0.03	179.65	12.26	179.65	12.2	179.65	0	180.08	0.1	179.65	1.5
		180.26	0.02	179.83	12.26	179.83	12.2	179.82	0	180.26	0.1	179.83	1.5
		180.44	0.05	180	12.26	180	12.2	180	0	180.44	0.09	180	1.5
		180.62	0.03	180.18	12.25	180.18	12.2	180.17	0	180.62	0.09	180.18	1.5
		180.8	0.04	180.35	12.25	180.35	12.2	180.35	0	180.8	0.09	180.35	1.5
		180.98	0.02	180.53	12.25	180.53	12.2	180.52	0	180.98	0.1	180.53	1.5
		181.16	0.06	180.7	12.26	180.7	12.2	180.7	0	181.16	0.09	180.7	1.5
		181.34	0.03	180.88	12.25	180.88	12.2	180.87	0	181.34	0.09	180.88	1.5
		181.52	0.04	181.05	12.25	181.05	12.2	181.05	0	181.52	0.09	181.05	1.5
		181.7	0.01	181.23	12.24	181.23	12.2	181.22	0	181.7	0.1	181.23	1.5
		181.88	0.04	181.4	12.25	181.4	12.2	181.4	0	181.88	0.09	181.4	1.5
		182.06	0.02	181.58	12.25	181.58	12.2	181.57	0	182.06	0.09	181.58	1.5
		182.24	0.01	181.75	12.25	181.75	12.2	181.75	0	182.24	0.1	181.75	1.5
		182.42	0.03	181.93	12.25	181.93	12.2	181.92	0	182.42	0.1	181.93	1.5
		182.6	0.02	182.1	12.25	182.1	12.2	182.09	0	182.6	0.09	182.1	1.5
		182.78	0.02	182.28	12.25	182.28	12.2	182.27	0	182.78	0.1	182.28	1.5
		182.96	0.03	182.45	12.24	182.45	12.2	182.44	0	182.96	0.1	182.45	1.5
		183.14	0.03	182.63	12.24	182.63	12.2	182.62	0	183.14	0.1	182.63	1.5
		183.32	0.01	182.8	12.24	182.8	12.2	182.79	0	183.32	0.09	182.8	1.5
		183.5	0.03	182.98	12.24	182.98	12.2	182.97	0	183.5	0.1	182.98	1.5
		183.68	0.03	183.15	12.23	183.15	12.2	183.14	0	183.68	0.1	183.15	1.5
		183.86	0.03	183.33	12.24	183.33	12.2	183.32	0	183.86	0.09	183.33	1.5
		184.04	0.02	183.5	12.24	183.5	12.2	183.49	0	184.04	0.1	183.5	1.5
		184.22	0.01	183.68	12.24	183.68	12.2	183.67	0	184.22	0.09	183.68	1.5
		184.4	0.01	183.85	12.25	183.85	12.2	183.84	0	184.4	0.09	183.85	1.5
		184.58	0.02	184.03	12.24	184.03	12.2	184.02	0	184.58	0.1	184.03	1.5
		184.76	0	184.2	12.24	184.2	12.2	184.19	0	184.76	0.09	184.2	1.5
		184.94	0.02	184.38	12.24	184.38	12.2	184.37	0	184.94	0.09	184.38	1.5
		185.12	0.01	184.55	12.24	184.55	12.2	184.54	0	185.12	0.1	184.55	1.5
		185.3	0.02	184.73	12.24	184.73	12.2	184.72	0	185.3	0.09	184.73	1.5
		185.48	0.01	184.9	12.24	184.9	12.2	184.89	0	185.48	0.09	184.9	1.5
		185.66	0.02	185.08	12.24	185.08	12.2	185.07	0	185.66	0.1	185.08	1.5
		185.84	0	185.25	12.24	185.25	12.2	185.24	0	185.84	0.1	185.25	1.5
		186.01	0.01	185.43	12.24	185.43	12.2	185.42	0	186.01	0.1	185.43	1.5
		186.19	0	185.6	12.24	185.6	12.2	185.59	0	186.19	0.1	185.6	1.5
		186.37	0	185.78	12.24	185.78	12.2	185.77	0	186.37	0.1	185.78	1.5
		186.55	0.03	185.95	12.24	185.95	12.2	185.94	0	186.55	0.1	185.95	1.5
		186.73	0	186.13	12.23	186.13	12.2	186.12	0	186.73	0.1	186.13	1.5
		186.91	0	186.3	12.23	186.3	12.2	186.29	0	186.91	0.09	186.3	1.5
		187.09	0.02	186.48	12.23	186.48	12.2	186.47	0	187.09	0.09	186.48	1.5
		187.27	0	186.65	12.23	186.65	12.2	186.64	0	187.27	0.09	186.65	1.5
		187.45	0.01	186.83	12.23	186.83	12.2	186.82	0	187.45	0.1	186.83	1.5
		187.63	0	187	12.24	187	12.2	186.99	0	187.63	0.09	187	1.5
		187.81	0	187.18	12.24	187.18	12.2	187.17	0	187.81	0.09	187.18	1.5
		187.99	0.02	187.35	12.24	187.35	12.2	187.34	0	187.99	0.1	187.35	1.5
		188.17	-0.02	187.53	12.25	187.53	12.2	187.52	0	188.17	0.1	187.53	1.5
		188.35	0	187.7	12.24	187.7	12.2	187.69	0	188.35	0.09	187.7	1.5
		188.53	0.01	187.88	12.24	187.88	12.2	187.87	0	188.53	0.1	187.88	1.5
		188.71	0.01	188.05	12.24	188.05	12.2	188.04	0	188.71	0.1	188.05	1.5
		188.89	0.01	188.23	12.24	188.23	12.2	188.22	0	188.89	0.09	188.23	1.5
		189.07	0.02	188.4	12.24	188.4	12.2	188.39	0	189.07	0.09	188.4	1.5
		189.25	-0.02	188.58	12.24	188.58	12.2	188.57	0	189.25	0.1	188.58	1.5
		189.43	0	188.75	12.24	188.75	12.2	188.74	0	189.43	0.1	188.75	1.5
		189.61	0.03	188.93	12.24	188.93	12.2	188.92	0	189.61	0.09	188.93	1.5
		189.79	0	189.1	12.24	189.1	12.2	189.09	0	189.79	0.1	189.1	1.5
		189.97	-0.01	189.28	12.24	189.28	12.2	189.27	0	189.97	0.09	189.28	1.5
		190.15	0.01	189.45	12.24	189.45	12.2	189.44	0	190.15	0.1	189.45	1.5
		190.33	-0.01	189.63	12.25	189.63	12.2	189.62	0	190.33	0.1	189.63	1.5
		190.51	-0.02	189.8	12.25	189.8	12.2	189.79	0	190.51	0.09	189.8	1.5
		190.69	-0.01	189.98	12.25	189.98	12.2	189.97	0	190.69	0.1	189.98	1.5
		190.87	0	190.15	12.24	190.15	12.2	190.14	0	190.87	0.1	190.15	1.5
		191.05	0	190.33	12.25	190.33	12.2	190.32	0	191.05	0.09	190.33	1.5
		191.23	0.01	190.5	12.25	190.5	12.2	190.49	0	191.23	0.09	190.5	1.5
		191.41	-0.01	190.68	12.24	190.68	12.2	190.67	0	191.41	0.1	190.68	1.5
		191.59	-0.01	190.85	12.25	190.85	12.2	190.84	0	191.59	0.1	190.85	1.5
		191.77	0	191.03	12.25	191.03	12.2	191.02	0	191.77	0.09	191.03	1.5
		191.95	-0.01	191.2	12.25	191.2	12.2	191.19	0	191.95	0.09	191.2	1.5
		192.13	0	191.38	12.25	191.38	12.2	191.37	0	192.13	0.1	191.38	1.5
		192.31	0.01	191.55	12.26	191.55	12.2	191.54	0	192.31	0.1	191.55	1.5
		192.49	-0.01	191.73	12.26	191.73	12.2	191.72	0	192.49	0.1	191.73	1.5
		192.67	0	191.9	12.26	191.9	12.2	191.89	0	192.67	0.1	191.9	1.5
		192.85	0.01	192.08	12.26	192.08	12.2	192.07	0	192.85	0.1	192.08	1.5
		193.03	0.01	192.25	12.25	192.25	12.2	192.24	0	193.03	0.1	192.25	1.5
		193.21	0.01	192.43	12.25	192.43	12.2	192.42	0	193.21	0.1	192.43	1.5
		193.39	0.03	192.6	12.25	192.6	12.2	192.59	0	193.39	0.09	192.6	1.5
		193.57	0	192.78	12.24	192.78	12.2	192.77	0	193.57	0.09	192.78	1.5
		193.75	0	192.95	12.25	192.95	12.2	192.94	0	193.75	0.1	192.95	1.5
		193.93	0	193.13	12.24	193.13	12.2	193.12	0	193.93	0.09	193.13	1.5
		194.11	0.01	193.3	12.24	193.3	12.2	193.29	0	194.11	0.09	193.3	1.5
		194.29	-0.01	193.48	12.24	193.48	12.2	193.47	0	194.29	0.1	193.48	1.5
		194.47	0.02	193.65	12.24	193.65	12.2	193.64	0	194.47	0.09	193.65	1.5
		194.65	-0.01	193.83	12.24	193.83	12.2	193.82	0	194.65	0.09	193.83	1.5
		194.83	0	194	12.24	194	12.2	193.99	0	194.83	0.1	194	1.5
		195.01	-0.01	194.18	12.24	194.18	12.2	194.17	0	195.01	0.1	194.18	1.5
		195.19	0	194.35	12.24	194.35	12.2	194.34	0	195.19	0.1	194.35	1.5
		195.37	0	194.52	12.24	194.52	12.2	194.52	0	195.37	0.1	194.52	1.5
		195.55	-0.01	194.7	12.24	194.7	12.2	194.69	0	195.55	0.1	194.7	1.5
		195.73	0.02	194.87	12.24	194.87	12.2	194.87	0	195.73	0.1	194.87	1.5
		195.91	-0.02	195.05	12.24	195.05	12.2	195.04	0	195.91	0.1	195.05	1.5
		196.09	0.01	195.22	12.24	195.22	12.2	195.22	0	196.09	0.09	195.22	1.5
		196.27	-0.02	195.4	12.24	195.4	12.2	195.39	0	196.27	0.09	195.4	1.5
		196.45	0.01	195.57	12.24	195.57	12.2	195.57	0	196.45	0.09	195.57	1.5
		196.63	-0.01	195.75	12.24	195.75	12.2	195.74	0	196.63	0.09	195.75	1.5
		196.81	0	195.92	12.24	195.92	12.2	195.92	0	196.81	0.09	195.92	1.5
		196.99	-0.03	196.1	12.24	196.1	12.2	196.09	0	196.99	0.09	196.1	1.5
		197.17	-0.01	196.27	12.24	196.27	12.2	196.27	0	197.17	0.1	196.27	1.5
		197.35	0	196.45	12.24	196.45	12.2	196.44	0	197.35	0.09	196.45	1.5
		197.53	-0.01	196.62	12.25	196.62	12.2	196.62	0	197.53	0.09	196.62	1.5
		197.71	0	196.8	12.25	196.8	12.2	196.79	0	197.71	0.1	196.8	1.5
		197.89	0	196.97	12.24	196.97	12.2	196.97	0	197.89	0.1	196.97	1.5
		198.07	-0.01	197.15	12.24	197.15	12.2	197.14	0	198.07	0.09	197.15	1.5
		198.25	-0.02	197.32	12.25	197.32	12.2	197.32	0	198.25	0.1	197.32	1.5
		198.43	-0.01	197.5	12.25	197.5	12.2	197.49	0	198.43	0.1	197.5	1.5
		198.61	-0.01	197.67	12.26	197.67	12.2	197.67	0	198.61	0.1	197.67	1.5
		198.79	-0.02	197.85	12.24	197.85	12.2	197.84	0	198.79	0.09	197.85	1.5
		198.97	-0.01	198.02	12.24	198.02	12.2	198.02	0	198.97	0.09	198.02	1.5
		199.15	0	198.2	12.24	198.2	12.2	198.19	0	199.15	0.1	198.2	1.5
		199.33	0	198.37	12.25	198.37	12.2	198.36	0	199.33	0.09	198.37	1.5
		199.51	0	198.55	12.24	198.55	12.2	198.54	0	199.51	0.1	198.55	1.5
		199.69	0.01	198.72	12.24	198.72	12.2	198.71	0	199.69	0.09	198.72	1.5
		199.87	-0.01	198.9	12.24	198.9	12.2	198.89	0	199.87	0.1	198.9	1.5
		200.05	0	199.07	12.24	199.07	12.2	199.06	0	200.05	0.1	199.07	1.5
		200.23	-0.01	199.25	12.24	199.25	12.2	199.24	0	200.23	0.09	199.25	1.5
		200.41	-0.01	199.42	12.24	199.42	12.2	199.41	0	200.41	0.09	199.42	1.5
		200.59	-0.01	199.6	12.24	199.6	12.2	199.59	0	200.59	0.1	199.6	1.5
		200.77	0.02	199.77	12.24	199.77	12.2	199.76	0	200.77	0.1	199.77	1.5
		200.95	-0.02	199.95	12.25	199.95	12.2	199.94	0	200.95	0.09	199.95	1.5
		201.13	-0.03	200.12	12.25	200.12	12.2	200.11	0	201.13	0.1	200.12	1.5
		201.31	-0.01	200.3	12.24	200.3	12.2	200.29	0	201.31	0.09	200.3	1.5
		201.49	-0.03	200.47	12.25	200.47	12.2	200.46	0	201.49	0.09	200.47	1.5
		201.67	-0.02	200.65	12.24	200.65	12.2	200.64	0	201.67	0.1	200.65	1.5
		201.85	-0.01	200.82	12.25	200.82	12.2	200.81	0	201.85	0.1	200.82	1.5
		202.03	0.01	201	12.25	201	12.2	200.99	0	202.03	0.1	201	1.5
		202.21	0.02	201.17	12.25	201.17	12.2	201.16	0	202.21	0.1	201.17	1.5
		202.39	0.01	201.35	12.25	201.35	12.2	201.34	0	202.39	0.1	201.35	1.5
		202.57	0	201.52	12.24	201.52	12.2	201.51	0	202.57	0.09	201.52	1.5
		202.75	-0.01	201.7	12.24	201.7	12.2	201.69	0	202.75	0.09	201.7	1.5
		202.93	0	201.87	12.24	201.87	12.2	201.86	0	202.93	0.1	201.87	1.5
		203.11	0	202.05	12.24	202.05	12.2	202.04	0	203.11	0.09	202.05	1.5
		203.29	-0.03	202.22	12.23	202.22	12.2	202.21	0	203.29	0.09	202.22	1.5
		203.47	-0.02	202.4	12.23	202.4	12.2	202.39	0	203.47	0.1	202.4	1.5
		203.65	0	202.57	12.23	202.57	12.2	202.56	0	203.65	0.09	202.57	1.5
		203.83	0	202.75	12.23	202.75	12.2	202.74	0	203.83	0.09	202.75	1.5
		204.01	0	202.92	12.22	202.92	12.2	202.91	0	204.01	0.1	202.92	1.5
		204.19	-0.01	203.1	12.22	203.1	12.2	203.09	0	204.19	0.1	203.1	1.5
		204.37	-0.01	203.27	12.22	203.27	12.2	203.26	0	204.37	0.09	203.27	1.5
		204.55	-0.03	203.45	12.23	203.45	12.2	203.44	0	204.55	0.1	203.45	1.5
		204.73	-0.01	203.62	12.22	203.62	12.2	203.61	0	204.73	0.1	203.62	1.5
		204.91	0.01	203.8	12.23	203.8	12.2	203.79	0	204.91	0.1	203.8	1.5
		205.09	-0.02	203.97	12.22	203.97	12.2	203.96	0	205.09	0.1	203.97	1.5
		205.27	-0.03	204.15	12.23	204.15	12.2	204.14	0	205.27	0.09	204.15	1.5
		205.45	0	204.32	12.23	204.32	12.2	204.31	0	205.45	0.1	204.32	1.5
		205.63	0.01	204.5	12.22	204.5	12.2	204.49	0	205.63	0.1	204.5	1.5
		205.81	0	204.67	12.22	204.67	12.2	204.66	0	205.81	0.09	204.67	1.5
		205.99	0.03	204.85	12.22	204.85	12.2	204.84	0	205.99	0.09	204.85	1.5
		206.17	-0.01	205.02	12.23	205.02	12.2	205.01	0	206.17	0.1	205.02	1.5
		206.35	0	205.2	12.23	205.2	12.2	205.19	0	206.35	0.1	205.2	1.5
		206.53	0	205.37	12.23	205.37	12.2	205.36	0	206.53	0.09	205.37	1.5
		206.71	0	205.55	12.22	205.55	12.2	205.54	0	206.71	0.1	205.55	1.5
		206.89	0.03	205.72	12.23	205.72	12.2	205.71	0	206.89	0.1	205.72	1.5
		207.07	-0.01	205.9	12.23	205.9	12.2	205.89	0	207.07	0.1	205.9	1.5
		207.25	0	206.07	12.22	206.07	12.2	206.06	0	207.25	0.09	206.07	1.5
		207.43	-0.01	206.25	12.22	206.25	12.2	206.24	0	207.43	0.09	206.25	1.5
		207.61	-0.01	206.42	12.22	206.42	12.2	206.41	0	207.61	0.1	206.42	1.5
		207.79	-0.02	206.6	12.21	206.6	12.2	206.59	0	207.79	0.09	206.6	1.5
		207.97	-0.03	206.77	12.21	206.77	12.2	206.76	0	207.97	0.1	206.77	1.5
		208.15	-0.03	206.95	12.2	206.95	12.2	206.94	0	208.15	0.1	206.95	1.5
		208.33	-0.03	207.12	12.2	207.12	12.2	207.11	0	208.33	0.1	207.12	1.5
		208.51	-0.03	207.3	12.21	207.3	12.2	207.29	0	208.51	0.1	207.3	1.5
		208.69	-0.01	207.47	12.22	207.47	12.2	207.46	0	208.69	0.1	207.47	1.5
		208.87	-0.03	207.65	12.22	207.65	12.2	207.64	0	208.87	0.09	207.65	1.5
		209.05	-0.02	207.82	12.23	207.82	12.2	207.81	0	209.05	0.09	207.82	1.5
		209.23	-0.03	208	12.22	208	12.2	207.99	0	209.23	0.09	208	1.5
		209.41	-0.03	208.17	12.22	208.17	12.2	208.16	0	209.41	0.09	208.17	1.5
		209.59	0	208.35	12.22	208.35	12.2	208.34	0	209.59	0.1	208.35	1.5
		209.77	-0.02	208.52	12.22	208.52	12.2	208.51	0	209.77	0.1	208.52	1.5
		209.95	-0.05	208.7	12.21	208.7	12.2	208.69	0	209.95	0.09	208.7	1.5
		210.13	-0.03	208.87	12.2	208.87	12.2	208.86	0	210.13	0.09	208.87	1.5
		210.31	-0.04	209.05	12.22	209.05	12.2	209.04	0	210.31	0.1	209.05	1.5
		210.49	-0.02	209.22	12.22	209.22	12.2	209.21	0	210.49	0.09	209.22	1.5
		210.67	-0.03	209.4	12.22	209.4	12.2	209.39	0	210.67	0.09	209.4	1.5
		210.85	-0.03	209.57	12.23	209.57	12.2	209.56	0	210.85	0.1	209.57	1.5
		211.03	-0.02	209.75	12.23	209.75	12.2	209.74	0	211.03	0.1	209.75	1.5
		211.21	-0.01	209.92	12.23	209.92	12.2	209.91	0	211.21	0.1	209.92	1.5
		211.39	0	210.1	12.23	210.1	12.2	210.09	0	211.39	0.09	210.1	1.5
		211.57	-0.03	210.27	12.22	210.27	12.2	210.26	0	211.57	0.1	210.27	1.5
		211.75	-0.01	210.45	12.22	210.45	12.2	210.44	0	211.75	0.1	210.45	1.5
		211.93	0.02	210.62	12.22	210.62	12.2	210.61	0	211.93	0.1	210.62	1.5
		212.11	-0.01	210.8	12.22	210.8	12.2	210.79	0	212.11	0.1	210.8	1.5
		212.29	0.03	210.97	12.23	210.97	12.2	210.96	0	212.29	0.09	210.97	1.5
		212.47	0	211.15	12.23	211.15	12.2	211.14	0	212.47	0.09	211.15	1.5
		212.65	0.03	211.32	12.23	211.32	12.2	211.31	0	212.65	0.1	211.32	1.5
		212.83	0.05	211.5	12.23	211.5	12.2	211.49	0	212.83	0.09	211.5	1.5
		213.01	0.04	211.67	12.23	211.67	12.2	211.66	0	213.01	0.09	211.67	1.5
		213.19	0.05	211.85	12.22	211.85	12.2	211.84	0	213.19	0.1	211.85	1.5
		213.37	0.08	212.02	12.22	212.02	12.2	212.01	0	213.37	0.1	212.02	1.5
		213.55	0.1	212.2	12.22	212.2	12.2	212.19	0	213.55	0.09	212.2	1.5
		213.73	0.13	212.37	12.23	212.37	12.2	212.36	0	213.73	0.09	212.37	1.5
		213.91	0.14	212.55	12.22	212.55	12.2	212.54	0	213.91	0.09	212.55	1.5
		214.09	0.17	212.72	12.23	212.72	12.2	212.71	0	214.09	0.1	212.72	1.5
		214.27	0.21	212.9	12.23	212.9	12.2	212.89	0	214.27	0.1	212.9	1.5
		214.45	0.25	213.07	12.23	213.07	12.2	213.06	0	214.45	0.1	213.07	1.5
		214.63	0.31	213.25	12.23	213.25	12.2	213.24	0	214.63	0.1	213.25	1.5
		214.81	0.35	213.42	12.23	213.42	12.2	213.41	0	214.81	0.09	213.42	1.5
		214.99	0.42	213.6	12.23	213.6	12.2	213.59	0	214.99	0.1	213.6	1.5
		215.17	0.51	213.77	12.23	213.77	12.2	213.76	0	215.17	0.09	213.77	1.5
		215.35	0.64	213.94	12.23	213.94	12.2	213.94	0	215.35	0.09	213.94	1.5
		215.53	0.79	214.12	12.23	214.12	12.2	214.11	0	215.53	0.1	214.12	1.5
		215.71	1.06	214.29	12.23	214.29	12.2	214.29	0	215.71	0.09	214.29	1.5
		215.89	1.39	214.47	12.22	214.47	12.2	214.46	0	215.89	0.1	214.47	1.5
		216.07	1.88	214.64	12.23	214.64	12.2	214.64	0	216.07	0.1	214.64	1.5
		216.25	2.47	214.82	12.24	214.82	12.2	214.81	0	216.25	0.1	214.82	1.5
		216.43	3.19	214.99	12.22	214.99	12.2	214.98	0	216.43	0.09	214.99	1.5
		216.61	4.03	215.17	12.23	215.17	12.2	215.16	0	216.61	0.1	215.17	1.5
		216.79	4.88	215.34	12.22	215.34	12.2	215.33	0	216.79	0.09	215.34	1.5
		216.97	5.67	215.52	12.22	215.52	12.2	215.51	0	216.97	0.1	215.52	1.5
		217.15	6.66	215.69	12.22	215.69	12.2	215.68	0	217.15	0.1	215.69	1.5
		217.33	7.53	215.87	12.21	215.87	12.2	215.86	0	217.33	0.1	215.87	1.5
		217.51	8.32	216.04	12.21	216.04	12.2	216.03	0	217.51	0.1	216.04	1.5
		217.69	9.14	216.22	12.21	216.22	12.2	216.21	0	217.69	0.1	216.22	1.5
		217.87	9.93	216.39	12.21	216.39	12.2	216.38	0	217.87	0.1	216.39	1.5
		218.05	10.87	216.57	12.22	216.57	12.2	216.56	0	218.05	0.1	216.57	1.5
		218.23	11.47	216.74	12.22	216.74	12.2	216.73	0	218.23	0.1	216.74	1.5
		218.41	12.13	216.92	12.22	216.92	12.2	216.91	0	218.41	0.1	216.92	1.5
		218.59	13.07	217.09	12.21	217.09	12.2	217.08	0	218.59	0.1	217.09	1.5
		218.77	13.71	217.27	12.21	217.27	12.2	217.26	0	218.77	0.1	217.27	1.5
		218.95	14.15	217.44	12.2	217.44	12.2	217.43	0	218.95	0.1	217.44	1.5
		219.13	14.77	217.62	12.2	217.62	12.2	217.61	0	219.13	0.1	217.62	1.5
		219.31	15.28	217.79	12.2	217.79	12.2	217.78	0	219.31	0.1	217.79	1.5
		219.49	15.64	217.97	12.2	217.97	12.2	217.96	0	219.49	0.11	217.97	1.5
		219.67	15.92	218.14	12.2	218.14	12.2	218.13	0	219.67	0.1	218.14	1.5
		219.85	16.16	218.32	12.19	218.32	12.1	218.31	0	219.85	0.1	218.32	1.5
		220.03	16.54	218.49	12.19	218.49	12.1	218.48	0	220.03	0.1	218.49	1.5
		220.21	16.74	218.67	12.19	218.67	12.1	218.66	0	220.21	0.1	218.67	1.5
		220.39	16.9	218.84	12.19	218.84	12.1	218.83	0	220.39	0.1	218.84	1.5
		220.57	17.2	219.02	12.19	219.02	12.1	219.01	0	220.57	0.1	219.02	1.5
		220.75	17.44	219.19	12.2	219.19	12.2	219.18	0	220.75	0.1	219.19	1.5
		220.93	17.8	219.37	12.2	219.37	12.2	219.36	0	220.93	0.11	219.37	1.5
		221.11	18.05	219.54	12.2	219.54	12.2	219.53	0	221.11	0.1	219.54	1.5
		221.29	18.35	219.72	12.21	219.72	12.2	219.71	0	221.29	0.1	219.72	1.5
		221.47	18.92	219.89	12.21	219.89	12.2	219.88	0	221.47	0.1	219.89	1.5
		221.65	19.28	220.07	12.21	220.07	12.2	220.06	0	221.65	0.1	220.07	1.5
		221.83	19.66	220.24	12.2	220.24	12.2	220.23	0	221.83	0.1	220.24	1.5
		222.01	20.26	220.42	12.19	220.42	12.1	220.41	0	222.01	0.1	220.42	1.5
		222.19	20.72	220.59	12.2	220.59	12.2	220.58	0	222.19	0.1	220.59	1.5
		222.37	21.23	220.77	12.19	220.77	12.1	220.76	0	222.37	0.11	220.77	1.5
		222.55	21.77	220.94	12.2	220.94	12.2	220.93	0	222.55	0.1	220.94	1.5
		222.73	22.3	221.12	12.2	221.12	12.2	221.11	0	222.73	0.1	221.12	1.5
		222.91	22.92	221.29	12.2	221.29	12.2	221.28	0	222.91	0.1	221.29	1.5
		223.09	23.45	221.47	12.2	221.47	12.2	221.46	0	223.09	0.1	221.47	1.5
		223.27	23.99	221.64	12.2	221.64	12.2	221.63	0	223.27	0.1	221.64	1.5
		223.45	24.65	221.82	12.21	221.82	12.2	221.81	0	223.45	0.1	221.82	1.5
		223.63	25.2	221.99	12.19	221.99	12.1	221.98	0	223.63	0.1	221.99	1.5
		223.81	25.8	222.17	12.19	222.17	12.1	222.16	0	223.81	0.1	222.17	1.5
		223.99	26.38	222.34	12.19	222.34	12.1	222.33	0	223.99	0.1	222.34	1.5
		224.17	26.96	222.52	12.19	222.52	12.1	222.51	0	224.17	0.1	222.52	1.5
		224.35	27.63	222.69	12.18	222.69	12.1	222.68	0	224.35	0.1	222.69	1.5
		224.53	28.17	222.87	12.17	222.87	12.1	222.86	0	224.53	0.1	222.87	1.5
		224.71	28.7	223.04	12.17	223.04	12.1	223.03	0	224.71	0.1	223.04	1.5
		224.89	29.48	223.22	12.17	223.22	12.1	223.21	0	224.89	0.1	223.22	1.5
		225.07	30.05	223.39	12.16	223.39	12.1	223.38	0	225.07	0.1	223.39	1.5
		225.25	30.59	223.57	12.17	223.57	12.1	223.56	0	225.25	0.1	223.57	1.5
		225.43	31.25	223.74	12.17	223.74	12.1	223.73	0	225.43	0.1	223.74	1.5
		225.61	31.91	223.92	12.16	223.92	12.1	223.91	0	225.61	0.1	223.92	1.5
		225.79	32.6	224.09	12.17	224.09	12.1	224.08	0	225.79	0.1	224.09	1.5
		225.97	33.23	224.27	12.17	224.27	12.1	224.26	0	225.97	0.1	224.27	1.5
		226.15	33.98	224.44	12.18	224.44	12.1	224.43	0	226.15	0.1	224.44	1.5
		226.33	34.85	224.62	12.18	224.62	12.1	224.61	0	226.33	0.1	224.62	1.5
		226.51	35.68	224.79	12.18	224.79	12.1	224.78	0	226.51	0.1	224.79	1.5
		226.69	36.51	224.97	12.17	224.97	12.1	224.96	0	226.69	0.1	224.97	1.5
		226.87	37.57	225.14	12.18	225.14	12.1	225.13	0	226.87	0.1	225.14	1.5
		227.05	38.67	225.32	12.18	225.32	12.1	225.31	0	227.05	0.1	225.32	1.5
		227.23	39.98	225.49	12.19	225.49	12.1	225.48	0	227.23	0.11	225.49	1.5
		227.4	41.26	225.67	12.19	225.67	12.1	225.66	0	227.4	0.1	225.67	1.5
		227.58	42.76	225.84	12.2	225.84	12.2	225.83	0	227.58	0.1	225.84	1.5
		227.76	44.68	226.02	12.2	226.02	12.2	226.01	0	227.76	0.1	226.02	1.5
		227.94	46.63	226.19	12.2	226.19	12.2	226.18	0	227.94	0.1	226.19	1.5
		228.12	48.57	226.37	12.19	226.37	12.1	226.36	0	228.12	0.1	226.37	1.5
		228.3	51.28	226.54	12.2	226.54	12.2	226.53	0	228.3	0.1	226.54	1.5
		228.48	54.1	226.72	12.2	226.72	12.2	226.71	0	228.48	0.1	226.72	1.5
		228.66	57.03	226.89	12.2	226.89	12.2	226.88	0	228.66	0.11	226.89	1.5
		228.84	60.41	227.07	12.19	227.07	12.1	227.06	0	228.84	0.1	227.07	1.5
		229.02	64	227.24	12.2	227.24	12.2	227.23	0	229.02	0.1	227.24	1.5
		229.2	68.24	227.42	12.2	227.42	12.2	227.41	0	229.2	0.1	227.42	1.5
		229.38	72.55	227.59	12.2	227.59	12.2	227.58	0	229.38	0.1	227.59	1.5
		229.56	76.75	227.77	12.2	227.77	12.2	227.76	0	229.56	0.1	227.77	1.5
		229.74	82.2	227.94	12.2	227.94	12.2	227.93	0	229.74	0.1	227.94	1.5
		229.92	87.49	228.12	12.2	228.12	12.2	228.11	0	229.92	0.1	228.12	1.5
		230.1	93.03	228.29	12.2	228.29	12.2	228.28	0	230.1	0.1	228.29	1.5
		230.28	98.79	228.47	12.19	228.47	12.1	228.46	0	230.28	0.1	228.47	1.5
		230.46	105.06	228.64	12.18	228.64	12.1	228.63	0	230.46	0.1	228.64	1.5
		230.64	111.98	228.82	12.19	228.82	12.1	228.81	0	230.64	0.1	228.82	1.5
		230.82	118.32	228.99	12.19	228.99	12.1	228.98	0	230.82	0.1	228.99	1.5
		231	124.43	229.17	12.18	229.17	12.1	229.16	0	231	0.1	229.17	1.5
		231.18	132.37	229.34	12.17	229.34	12.1	229.33	0	231.18	0.1	229.34	1.5
		231.36	139.55	229.52	12.17	229.52	12.1	229.51	0	231.36	0.1	229.52	1.5
		231.54	145.53	229.69	12.18	229.69	12.1	229.68	0	231.54	0.1	229.69	1.5
		231.72	152.84	229.87	12.18	229.87	12.1	229.86	0	231.72	0.1	229.87	1.5
		231.9	159.86	230.04	12.18	230.04	12.1	230.03	0	231.9	0.1	230.04	1.5
		232.08	166.45	230.22	12.18	230.22	12.1	230.21	0	232.08	0.1	230.22	1.5
		232.26	172.77	230.39	12.19	230.39	12.1	230.38	0	232.26	0.1	230.39	1.5
		232.44	178.45	230.57	12.18	230.57	12.1	230.56	0	232.44	0.1	230.57	1.5
		232.62	184.93	230.74	12.17	230.74	12.1	230.73	0	232.62	0.1	230.74	1.5
		232.8	190.5	230.92	12.18	230.92	12.1	230.91	0	232.8	0.1	230.92	1.5
		232.98	194.52	231.09	12.18	231.09	12.1	231.08	0	232.98	0.1	231.09	1.5
		233.16	199.25	231.27	12.18	231.27	12.1	231.26	0	233.16	0.1	231.27	1.5
		233.34	203.32	231.44	12.18	231.44	12.1	231.43	0	233.34	0.1	231.44	1.5
		233.52	206.57	231.62	12.18	231.62	12.1	231.6	0	233.52	0.1	231.62	1.5
		233.7	208.79	231.79	12.18	231.79	12.1	231.78	0	233.7	0.1	231.79	1.5
		233.88	210.53	231.97	12.18	231.97	12.1	231.95	0	233.88	0.1	231.97	1.5
		234.06	212.36	232.14	12.18	232.14	12.1	232.13	0	234.06	0.1	232.14	1.5
		234.24	212.91	232.32	12.18	232.32	12.1	232.3	0	234.24	0.1	232.32	1.5
		234.42	212.37	232.49	12.17	232.49	12.1	232.48	0	234.42	0.1	232.49	1.5
		234.6	211.6	232.67	12.16	232.67	12.1	232.65	0	234.6	0.1	232.67	1.5
		234.78	210.19	232.84	12.17	232.84	12.1	232.83	0	234.78	0.1	232.84	1.5
		234.96	207.87	233.02	12.18	233.02	12.1	233	0	234.96	0.11	233.02	1.5
		235.14	204.93	233.19	12.18	233.19	12.1	233.18	0	235.14	0.1	233.19	1.5
		235.32	201.37	233.37	12.16	233.37	12.1	233.35	0	235.32	0.1	233.37	1.5
		235.5	197.51	233.54	12.16	233.54	12.1	233.53	0	235.5	0.1	233.54	1.5
		235.68	192.8	233.71	12.16	233.71	12.1	233.7	0	235.68	0.1	233.71	1.5
		235.86	188.02	233.89	12.17	233.89	12.1	233.88	0	235.86	0.1	233.89	1.5
		236.04	182.36	234.06	12.17	234.06	12.1	234.05	0	236.04	0.1	234.06	1.5
		236.22	176.39	234.24	12.17	234.24	12.1	234.23	0	236.22	0.1	234.24	1.5
		236.4	170.37	234.41	12.17	234.41	12.1	234.4	0	236.4	0.11	234.41	1.5
		236.58	164	234.59	12.16	234.59	12.1	234.58	0	236.58	0.1	234.59	1.5
		236.76	157.66	234.76	12.17	234.76	12.1	234.75	0	236.76	0.1	234.76	1.5
		236.94	150.54	234.94	12.17	234.94	12.1	234.93	0	236.94	0.1	234.94	1.5
		237.12	144	235.11	12.17	235.11	12.1	235.1	0	237.12	0.1	235.11	1.5
		237.3	138.18	235.29	12.17	235.29	12.1	235.28	0	237.3	0.1	235.29	1.5
		237.48	130.76	235.46	12.17	235.46	12.1	235.45	0	237.48	0.1	235.46	1.5
		237.66	124.24	235.64	12.17	235.64	12.1	235.63	0	237.66	0.1	235.64	1.5
		237.84	118.99	235.81	12.17	235.81	12.1	235.8	0	237.84	0.1	235.81	1.5
		238.02	112.77	235.99	12.16	235.99	12.1	235.98	0	238.02	0.1	235.99	1.5
		238.2	107.17	236.16	12.14	236.16	12.1	236.15	0	238.2	0.1	236.16	1.5
		238.38	102.05	236.34	12.14	236.34	12.1	236.33	0	238.38	0.1	236.34	1.5
		238.56	97.17	236.51	12.15	236.51	12.1	236.5	0	238.56	0.1	236.51	1.5
		238.74	93.06	236.69	12.15	236.69	12.1	236.68	0	238.74	0.1	236.69	1.5
		238.92	88.22	236.86	12.16	236.86	12.1	236.85	0	238.92	0.1	236.86	1.5
		239.1	84.13	237.04	12.16	237.04	12.1	237.03	0	239.1	0.1	237.04	1.5
		239.28	81.3	237.21	12.16	237.21	12.1	237.2	0	239.28	0.1	237.21	1.5
		239.46	77.97	237.39	12.16	237.39	12.1	237.38	0	239.46	0.1	237.39	1.5
		239.64	74.78	237.56	12.16	237.56	12.1	237.55	0	239.64	0.1	237.56	1.5
		239.82	72.2	237.74	12.15	237.74	12.1	237.73	0	239.82	0.1	237.74	1.5
		240	69.96	237.91	12.16	237.91	12.1	237.9	0	240	0.1	237.91	1.5
		240.18	67.91	238.09	12.17	238.09	12.1	238.08	0	240.18	0.1	238.09	1.5
		240.36	65.52	238.26	12.17	238.26	12.1	238.25	0	240.36	0.1	238.26	1.5
		240.54	63.48	238.44	12.17	238.44	12.1	238.43	0	240.54	0.1	238.44	1.5
		240.72	62.41	238.61	12.17	238.61	12.1	238.6	0	240.72	0.1	238.61	1.5
		240.9	60.59	238.79	12.17	238.79	12.1	238.78	0	240.9	0.1	238.79	1.5
		241.08	58.99	238.96	12.17	238.96	12.1	238.95	0	241.08	0.1	238.96	1.5
		241.26	57.86	239.14	12.18	239.14	12.1	239.13	0	241.26	0.1	239.14	1.5
		241.44	56.62	239.31	12.17	239.31	12.1	239.3	0	241.44	0.1	239.31	1.5
		241.62	55.45	239.49	12.17	239.49	12.1	239.48	0	241.62	0.1	239.49	1.5
		241.8	54.21	239.66	12.16	239.66	12.1	239.65	0	241.8	0.1	239.66	1.5
		241.98	53.05	239.84	12.16	239.84	12.1	239.83	0	241.98	0.1	239.84	1.5
		242.16	52.36	240.01	12.17	240.01	12.1	240	0	242.16	0.1	240.01	1.5
		242.34	51.22	240.19	12.16	240.19	12.1	240.18	0	242.34	0.1	240.19	1.5
		242.52	50.17	240.36	12.17	240.36	12.1	240.35	0	242.52	0.1	240.36	1.5
		242.7	49.42	240.54	12.16	240.54	12.1	240.53	0	242.7	0.1	240.54	1.5
		242.88	48.62	240.71	12.16	240.71	12.1	240.7	0	242.88	0.1	240.71	1.5
		243.06	47.71	240.89	12.16	240.89	12.1	240.88	0	243.06	0.1	240.89	1.5
		243.24	46.81	241.06	12.16	241.06	12.1	241.05	0	243.24	0.1	241.06	1.5
		243.42	46.02	241.24	12.17	241.24	12.1	241.23	0	243.42	0.1	241.24	1.5
		243.6	45.37	241.41	12.16	241.41	12.1	241.4	0	243.6	0.1	241.41	1.5
		243.78	44.44	241.59	12.15	241.59	12.1	241.58	0	243.78	0.1	241.59	1.5
		243.96	43.57	241.76	12.15	241.76	12.1	241.75	0	243.96	0.1	241.76	1.5
		244.14	42.9	241.94	12.16	241.94	12.1	241.93	0	244.14	0.1	241.94	1.5
		244.32	42.09	242.11	12.16	242.11	12.1	242.1	0	244.32	0.1	242.11	1.5
		244.5	41.23	242.29	12.17	242.29	12.1	242.28	0	244.5	0.1	242.29	1.5
		244.68	40.41	242.46	12.17	242.46	12.1	242.45	0	244.68	0.1	242.46	1.5
		244.86	39.53	242.64	12.16	242.64	12.1	242.63	0	244.86	0.1	242.64	1.5
		245.04	38.77	242.81	12.17	242.81	12.1	242.8	0	245.04	0.1	242.81	1.5
		245.22	37.8	242.99	12.17	242.99	12.1	242.98	0	245.22	0.1	242.99	1.5
		245.4	36.82	243.16	12.18	243.16	12.1	243.15	0	245.4	0.1	243.16	1.5
		245.58	36.01	243.34	12.18	243.34	12.1	243.33	0	245.58	0.1	243.34	1.5
		245.76	35.05	243.51	12.19	243.51	12.1	243.5	0	245.76	0.1	243.51	1.5
		245.94	34.04	243.69	12.18	243.69	12.1	243.68	0	245.94	0.1	243.69	1.5
		246.12	33.06	243.86	12.18	243.86	12.1	243.85	0	246.12	0.1	243.86	1.5
		246.3	32.1	244.04	12.18	244.04	12.1	244.03	0	246.3	0.1	244.04	1.5
		246.48	31.13	244.21	12.18	244.21	12.1	244.2	0	246.48	0.1	244.21	1.5
		246.66	29.97	244.39	12.18	244.39	12.1	244.38	0	246.66	0.1	244.39	1.5
		246.84	28.92	244.56	12.18	244.56	12.1	244.55	0	246.84	0.1	244.56	1.5
		247.02	28.03	244.74	12.18	244.74	12.1	244.73	0	247.02	0.1	244.74	1.5
		247.2	26.87	244.91	12.18	244.91	12.1	244.9	0	247.2	0.1	244.91	1.5
		247.38	25.73	245.09	12.18	245.09	12.1	245.08	0	247.38	0.1	245.09	1.5
		247.56	24.77	245.26	12.17	245.26	12.1	245.25	0	247.56	0.11	245.26	1.5
		247.74	23.7	245.44	12.17	245.44	12.1	245.43	0	247.74	0.1	245.44	1.5
		247.92	22.67	245.61	12.18	245.61	12.1	245.6	0	247.92	0.1	245.61	1.5
		248.1	21.54	245.79	12.18	245.79	12.1	245.78	0	248.1	0.1	245.79	1.5
		248.28	20.46	245.96	12.18	245.96	12.1	245.95	0	248.28	0.1	245.96	1.5
		248.46	19.57	246.14	12.17	246.14	12.1	246.13	0	248.46	0.1	246.14	1.5
		248.64	18.49	246.31	12.18	246.31	12.1	246.3	0	248.64	0.1	246.31	1.5
		248.82	17.46	246.49	12.18	246.49	12.1	246.48	0	248.82	0.1	246.49	1.5
		249	16.53	246.66	12.18	246.66	12.1	246.65	0	249	0.1	246.66	1.5
		249.18	15.62	246.84	12.18	246.84	12.1	246.83	0	249.18	0.1	246.84	1.5
		249.36	14.74	247.01	12.17	247.01	12.1	247	0	249.36	0.1	247.01	1.5
		249.54	13.78	247.19	12.17	247.19	12.1	247.18	0	249.54	0.1	247.19	1.5
		249.72	12.94	247.36	12.17	247.36	12.1	247.35	0	249.72	0.1	247.36	1.5
		249.9	12.31	247.54	12.17	247.54	12.1	247.53	0	249.9	0.1	247.54	1.5
		250.08	11.38	247.71	12.17	247.71	12.1	247.7	0	250.08	0.1	247.71	1.5
		250.26	10.64	247.89	12.17	247.89	12.1	247.88	0	250.26	0.1	247.89	1.5
		250.44	10.05	248.06	12.17	248.06	12.1	248.05	0	250.44	0.1	248.06	1.5
		250.62	9.4	248.24	12.17	248.24	12.1	248.22	0	250.62	0.1	248.24	1.5
		250.8	8.78	248.41	12.17	248.41	12.1	248.4	0	250.8	0.1	248.41	1.5
		250.98	8.2	248.59	12.16	248.59	12.1	248.57	0	250.98	0.1	248.59	1.5
		251.16	7.68	248.76	12.17	248.76	12.1	248.75	0	251.16	0.1	248.76	1.5
		251.34	7.25	248.94	12.17	248.94	12.1	248.92	0	251.34	0.1	248.94	1.5
		251.52	6.71	249.11	12.17	249.11	12.1	249.1	0	251.52	0.1	249.11	1.5
		251.7	6.27	249.29	12.17	249.29	12.1	249.27	0	251.7	0.1	249.29	1.5
		251.88	5.94	249.46	12.17	249.46	12.1	249.45	0	251.88	0.11	249.46	1.5
		252.06	5.58	249.64	12.17	249.64	12.1	249.62	0	252.06	0.1	249.64	1.5
		252.24	5.25	249.81	12.18	249.81	12.1	249.8	0	252.24	0.1	249.81	1.5
		252.42	4.93	249.99	12.18	249.99	12.1	249.97	0	252.42	0.1	249.99	1.5
		252.6	4.68	250.16	12.18	250.16	12.1	250.15	0	252.6	0.1	250.16	1.5
		252.78	4.47	250.34	12.18	250.34	12.1	250.32	0	252.78	0.1	250.34	1.5
		252.96	4.21	250.51	12.18	250.51	12.1	250.5	0	252.96	0.1	250.51	1.5
		253.14	4	250.69	12.19	250.69	12.1	250.67	0	253.14	0.1	250.69	1.5
		253.32	3.86	250.86	12.19	250.86	12.1	250.85	0	253.32	0.1	250.86	1.5
		253.5	3.68	251.04	12.19	251.04	12.1	251.02	0	253.5	0.09	251.04	1.5
		253.68	3.53	251.21	12.18	251.21	12.1	251.2	0	253.68	0.09	251.21	1.5
		253.86	3.4	251.39	12.19	251.39	12.1	251.37	0	253.86	0.1	251.39	1.5
		254.04	3.33	251.56	12.18	251.56	12.1	251.55	0	254.04	0.1	251.56	1.5
		254.22	3.22	251.74	12.18	251.74	12.1	251.72	0	254.22	0.09	251.74	1.5
		254.4	3.09	251.91	12.18	251.91	12.1	251.9	0	254.4	0.09	251.91	1.5
		254.58	3	252.09	12.18	252.09	12.1	252.07	0	254.58	0.1	252.09	1.5
		254.76	2.95	252.26	12.17	252.26	12.1	252.25	0	254.76	0.1	252.26	1.5
		254.94	2.87	252.44	12.17	252.44	12.1	252.42	0	254.94	0.1	252.44	1.5
		255.12	2.82	252.61	12.17	252.61	12.1	252.6	0	255.12	0.1	252.61	1.5
		255.3	2.77	252.79	12.16	252.79	12.1	252.77	0	255.3	0.1	252.79	1.5
		255.48	2.7	252.96	12.16	252.96	12.1	252.95	0	255.48	0.1	252.96	1.5
		255.66	2.67	253.13	12.17	253.13	12.1	253.12	0	255.66	0.09	253.13	1.5
		255.84	2.6	253.31	12.17	253.31	12.1	253.3	0	255.84	0.09	253.31	1.5
		256.02	2.58	253.48	12.18	253.48	12.1	253.47	0	256.02	0.1	253.48	1.5
		256.2	2.54	253.66	12.18	253.66	12.1	253.65	0	256.2	0.1	253.66	1.5
		256.38	2.49	253.83	12.19	253.83	12.1	253.82	0	256.38	0.09	253.83	1.5
		256.56	2.47	254.01	12.18	254.01	12.1	254	0	256.56	0.09	254.01	1.5
		256.74	2.42	254.18	12.19	254.18	12.1	254.17	0	256.74	0.1	254.18	1.5
		256.92	2.41	254.36	12.19	254.36	12.1	254.35	0	256.92	0.1	254.36	1.5
		257.1	2.37	254.53	12.2	254.53	12.2	254.52	0	257.1	0.09	254.53	1.5
		257.28	2.33	254.71	12.19	254.71	12.1	254.7	0	257.28	0.1	254.71	1.5
		257.46	2.31	254.88	12.19	254.88	12.1	254.87	0	257.46	0.1	254.88	1.5
		257.64	2.28	255.06	12.18	255.06	12.1	255.05	0	257.64	0.1	255.06	1.5
		257.82	2.28	255.23	12.18	255.23	12.1	255.22	0	257.82	0.09	255.23	1.5
		258	2.26	255.41	12.19	255.41	12.1	255.4	0	258	0.1	255.41	1.5
		258.18	2.23	255.58	12.18	255.58	12.1	255.57	0	258.18	0.1	255.58	1.5
		258.36	2.22	255.76	12.18	255.76	12.1	255.75	0	258.36	0.1	255.76	1.5
		258.54	2.19	255.93	12.18	255.93	12.1	255.92	0	258.54	0.1	255.93	1.5
		258.72	2.17	256.11	12.18	256.11	12.1	256.1	0	258.72	0.09	256.11	1.5
		258.9	2.15	256.28	12.18	256.28	12.1	256.27	0	258.9	0.1	256.28	1.5
		259.08	2.14	256.46	12.18	256.46	12.1	256.45	0	259.08	0.1	256.46	1.5
		259.26	2.12	256.63	12.17	256.63	12.1	256.62	0	259.26	0.1	256.63	1.5
		259.44	2.11	256.81	12.17	256.81	12.1	256.8	0	259.44	0.1	256.81	1.5
		259.62	2.1	256.98	12.17	256.98	12.1	256.97	0	259.62	0.1	256.98	1.5
		259.8	2.06	257.16	12.17	257.16	12.1	257.15	0	259.8	0.09	257.16	1.5
		259.98	2.06	257.33	12.17	257.33	12.1	257.32	0	259.98	0.09	257.33	1.5
		260.16	2.03	257.51	12.16	257.51	12.1	257.5	0	260.16	0.1	257.51	1.5
		260.34	2.01	257.68	12.17	257.68	12.1	257.67	0	260.34	0.1	257.68	1.5
		260.52	2.01	257.86	12.17	257.86	12.1	257.85	0	260.52	0.09	257.86	1.5
		260.7	1.99	258.03	12.18	258.03	12.1	258.02	0	260.7	0.09	258.03	1.5
		260.88	1.97	258.21	12.18	258.21	12.1	258.2	0	260.88	0.1	258.21	1.5
		261.06	1.93	258.38	12.18	258.38	12.1	258.37	0	261.06	0.1	258.38	1.5
		261.24	1.92	258.56	12.18	258.56	12.1	258.55	0	261.24	0.1	258.56	1.5
		261.42	1.92	258.73	12.18	258.73	12.1	258.72	0	261.42	0.1	258.73	1.5
		261.6	1.9	258.91	12.18	258.91	12.1	258.9	0	261.6	0.1	258.91	1.5
		261.78	1.89	259.08	12.17	259.08	12.1	259.07	0	261.78	0.1	259.08	1.5
		261.96	1.88	259.26	12.17	259.26	12.1	259.25	0	261.96	0.1	259.26	1.5
		262.14	1.86	259.43	12.18	259.43	12.1	259.42	0	262.14	0.1	259.43	1.5
		262.32	1.82	259.61	12.17	259.61	12.1	259.6	0	262.32	0.1	259.61	1.5
		262.5	1.81	259.78	12.17	259.78	12.1	259.77	0	262.5	0.1	259.78	1.5
		262.68	1.8	259.96	12.17	259.96	12.1	259.95	0	262.68	0.09	259.96	1.5
		262.86	1.78	260.13	12.17	260.13	12.1	260.12	0	262.86	0.09	260.13	1.5
		263.04	1.76	260.31	12.17	260.31	12.1	260.3	0	263.04	0.1	260.31	1.5
		263.22	1.77	260.48	12.17	260.48	12.1	260.47	0	263.22	0.09	260.48	1.5
		263.4	1.73	260.66	12.18	260.66	12.1	260.65	0	263.4	0.09	260.66	1.5
		263.58	1.73	260.83	12.17	260.83	12.1	260.82	0	263.58	0.1	260.83	1.5
		263.76	1.72	261.01	12.17	261.01	12.1	261	0	263.76	0.1	261.01	1.5
		263.94	1.68	261.18	12.17	261.18	12.1	261.17	0	263.94	0.1	261.18	1.5
		264.12	1.67	261.36	12.17	261.36	12.1	261.35	0	264.12	0.1	261.36	1.5
		264.3	1.69	261.53	12.17	261.53	12.1	261.52	0	264.3	0.1	261.53	1.5
		264.48	1.66	261.71	12.16	261.71	12.1	261.7	0	264.48	0.1	261.71	1.5
		264.66	1.65	261.88	12.16	261.88	12.1	261.87	0	264.66	0.1	261.88	1.5
		264.84	1.64	262.06	12.17	262.06	12.1	262.05	0	264.84	0.09	262.06	1.5
		265.02	1.59	262.23	12.16	262.23	12.1	262.22	0	265.02	0.09	262.23	1.5
		265.2	1.6	262.41	12.17	262.41	12.1	262.4	0	265.2	0.1	262.41	1.5
		265.38	1.58	262.58	12.17	262.58	12.1	262.57	0	265.38	0.1	262.58	1.5
		265.56	1.57	262.76	12.17	262.76	12.1	262.75	0	265.56	0.09	262.76	1.5
		265.74	1.56	262.93	12.17	262.93	12.1	262.92	0	265.74	0.09	262.93	1.5
		265.92	1.52	263.11	12.18	263.11	12.1	263.1	0	265.92	0.1	263.11	1.5
		266.1	1.52	263.28	12.18	263.28	12.1	263.27	0	266.1	0.09	263.28	1.5
		266.28	1.52	263.46	12.18	263.46	12.1	263.45	0	266.28	0.09	263.46	1.5
		266.46	1.48	263.63	12.17	263.63	12.1	263.62	0	266.46	0.1	263.63	1.5
		266.64	1.47	263.81	12.17	263.81	12.1	263.8	0	266.64	0.1	263.81	1.5
		266.82	1.46	263.98	12.16	263.98	12.1	263.97	0	266.82	0.09	263.98	1.5
		267	1.44	264.16	12.15	264.16	12.1	264.15	0	267	0.1	264.16	1.5
		267.18	1.44	264.33	12.16	264.33	12.1	264.32	0	267.18	0.1	264.33	1.5
		267.36	1.39	264.51	12.16	264.51	12.1	264.49	0	267.36	0.1	264.51	1.5
		267.54	1.38	264.68	12.16	264.68	12.1	264.67	0	267.54	0.1	264.68	1.5
		267.72	1.37	264.86	12.16	264.86	12.1	264.84	0	267.72	0.1	264.86	1.5
		267.9	1.35	265.03	12.16	265.03	12.1	265.02	0	267.9	0.1	265.03	1.5
		268.08	1.33	265.21	12.16	265.21	12.1	265.19	0	268.08	0.1	265.21	1.5
		268.26	1.33	265.38	12.17	265.38	12.1	265.37	0	268.26	0.1	265.38	1.5
		268.44	1.31	265.56	12.16	265.56	12.1	265.54	0	268.44	0.09	265.56	1.5
		268.61	1.31	265.73	12.17	265.73	12.1	265.72	0	268.61	0.1	265.73	1.5
		268.79	1.27	265.91	12.17	265.91	12.1	265.89	0	268.79	0.1	265.91	1.5
		268.97	1.28	266.08	12.17	266.08	12.1	266.07	0	268.97	0.09	266.08	1.5
		269.15	1.25	266.26	12.17	266.26	12.1	266.24	0	269.15	0.09	266.26	1.5
		269.33	1.25	266.43	12.17	266.43	12.1	266.42	0	269.33	0.1	266.43	1.5
		269.51	1.24	266.61	12.17	266.61	12.1	266.59	0	269.51	0.09	266.61	1.5
		269.69	1.23	266.78	12.16	266.78	12.1	266.77	0	269.69	0.09	266.78	1.5
		269.87	1.21	266.96	12.16	266.96	12.1	266.94	0	269.87	0.1	266.96	1.5
		270.05	1.2	267.13	12.16	267.13	12.1	267.12	0	270.05	0.1	267.13	1.5
		270.23	1.17	267.31	12.16	267.31	12.1	267.29	0	270.23	0.1	267.31	1.5
		270.41	1.18	267.48	12.16	267.48	12.1	267.47	0	270.41	0.1	267.48	1.5
		270.59	1.14	267.66	12.16	267.66	12.1	267.64	0	270.59	0.1	267.66	1.5
		270.77	1.14	267.83	12.15	267.83	12.1	267.82	0	270.77	0.1	267.83	1.5
		270.95	1.12	268.01	12.16	268.01	12.1	267.99	0	270.95	0.1	268.01	1.5
		271.13	1.1	268.18	12.16	268.18	12.1	268.17	0	271.13	0.1	268.18	1.5
		271.31	1.1	268.36	12.17	268.36	12.1	268.34	0	271.31	0.09	268.36	1.5
		271.49	1.08	268.53	12.16	268.53	12.1	268.52	0	271.49	0.1	268.53	1.5
		271.67	1.07	268.71	12.17	268.71	12.1	268.69	0	271.67	0.1	268.71	1.5
		271.85	1.05	268.88	12.17	268.88	12.1	268.87	0	271.85	0.09	268.88	1.5
		272.03	1.07	269.06	12.17	269.06	12.1	269.04	0	272.03	0.09	269.06	1.5
		272.21	1.03	269.23	12.18	269.23	12.1	269.22	0	272.21	0.1	269.23	1.5
		272.39	1.01	269.41	12.17	269.41	12.1	269.39	0	272.39	0.1	269.41	1.5
		272.57	1.01	269.58	12.17	269.58	12.1	269.57	0	272.57	0.1	269.58	1.5
		272.75	1	269.76	12.18	269.76	12.1	269.74	0	272.75	0.1	269.76	1.5
		272.93	1	269.93	12.16	269.93	12.1	269.92	0	272.93	0.1	269.93	1.5
		273.11	0.97	270.11	12.16	270.11	12.1	270.09	0	273.11	0.09	270.11	1.5
		273.29	0.98	270.28	12.16	270.28	12.1	270.27	0	273.29	0.1	270.28	1.5
		273.47	0.98	270.46	12.15	270.46	12.1	270.44	0	273.47	0.1	270.46	1.5
		273.65	0.97	270.63	12.15	270.63	12.1	270.62	0	273.65	0.1	270.63	1.5
		273.83	0.98	270.81	12.14	270.81	12.1	270.79	0	273.83	0.1	270.81	1.5
		274.01	0.98	270.98	12.14	270.98	12.1	270.97	0	274.01	0.1	270.98	1.5
		274.19	0.96	271.16	12.14	271.16	12.1	271.14	0	274.19	0.09	271.16	1.5
		274.37	0.96	271.33	12.14	271.33	12.1	271.32	0	274.37	0.09	271.33	1.5
		274.55	0.99	271.51	12.14	271.51	12.1	271.49	0	274.55	0.1	271.51	1.5
		274.73	1	271.68	12.14	271.68	12.1	271.67	0	274.73	0.1	271.68	1.5
		274.91	0.98	271.86	12.14	271.86	12.1	271.84	0	274.91	0.1	271.86	1.5
		275.09	1	272.03	12.14	272.03	12.1	272.02	0	275.09	0.1	272.03	1.5
		275.27	1.03	272.21	12.14	272.21	12.1	272.19	0	275.27	0.1	272.21	1.5
		275.45	1.05	272.38	12.14	272.38	12.1	272.37	0	275.45	0.1	272.38	1.5
		275.63	1.1	272.55	12.14	272.55	12.1	272.54	0	275.63	0.1	272.55	1.5
		275.81	1.16	272.73	12.14	272.73	12.1	272.72	0	275.81	0.1	272.73	1.5
		275.99	1.23	272.9	12.14	272.9	12.1	272.89	0	275.99	0.09	272.9	1.5
		276.17	1.35	273.08	12.14	273.08	12.1	273.07	0	276.17	0.1	273.08	1.5
		276.35	1.46	273.25	12.16	273.25	12.1	273.24	0	276.35	0.1	273.25	1.5
		276.53	1.6	273.43	12.15	273.43	12.1	273.42	0	276.53	0.1	273.43	1.5
		276.71	1.85	273.6	12.16	273.6	12.1	273.59	0	276.71	0.1	273.6	1.5
		276.89	2.15	273.78	12.16	273.78	12.1	273.77	0	276.89	0.1	273.78	1.5
		277.07	2.55	273.95	12.16	273.95	12.1	273.94	0	277.07	0.1	273.95	1.5
		277.25	2.99	274.13	12.16	274.13	12.1	274.12	0	277.25	0.1	274.13	1.5
		277.43	3.58	274.3	12.17	274.3	12.1	274.29	0	277.43	0.1	274.3	1.5
		277.61	4.19	274.48	12.17	274.48	12.1	274.47	0	277.61	0.1	274.48	1.5
		277.79	4.87	274.65	12.16	274.65	12.1	274.64	0	277.79	0.1	274.65	1.5
		277.97	5.48	274.83	12.16	274.83	12.1	274.82	0	277.97	0.1	274.83	1.5
		278.15	6.19	275	12.16	275	12.1	274.99	0	278.15	0.1	275	1.5
		278.33	6.79	275.18	12.16	275.18	12.1	275.17	0	278.33	0.1	275.18	1.5
		278.51	7.21	275.35	12.17	275.35	12.1	275.34	0	278.51	0.11	275.35	1.5
		278.69	7.55	275.53	12.16	275.53	12.1	275.52	0	278.69	0.1	275.53	1.5
		278.87	7.8	275.7	12.15	275.7	12.1	275.69	0	278.87	0.1	275.7	1.5
		279.05	7.91	275.88	12.16	275.88	12.1	275.87	0	279.05	0.1	275.88	1.5
		279.23	7.92	276.05	12.16	276.05	12.1	276.04	0	279.23	0.1	276.05	1.5
		279.41	7.83	276.23	12.14	276.23	12.1	276.22	0	279.41	0.1	276.23	1.5
		279.59	7.69	276.4	12.16	276.4	12.1	276.39	0	279.59	0.1	276.4	1.5
		279.77	7.53	276.58	12.15	276.58	12.1	276.57	0	279.77	0.1	276.58	1.5
		279.95	7.29	276.75	12.15	276.75	12.1	276.74	0	279.95	0.1	276.75	1.5
		280.13	7.05	276.93	12.15	276.93	12.1	276.92	0	280.13	0.1	276.93	1.5
		280.31	6.76	277.1	12.16	277.1	12.1	277.09	0	280.31	0.1	277.1	1.5
		280.49	6.49	277.28	12.16	277.28	12.1	277.27	0	280.49	0.1	277.28	1.5
		280.67	6.2	277.45	12.16	277.45	12.1	277.44	0	280.67	0.1	277.45	1.5
		280.85	5.96	277.63	12.15	277.63	12.1	277.62	0	280.85	0.1	277.63	1.5
		281.03	5.66	277.8	12.15	277.8	12.1	277.79	0	281.03	0.1	277.8	1.5
		281.21	5.37	277.98	12.15	277.98	12.1	277.97	0	281.21	0.1	277.98	1.5
		281.39	5.13	278.15	12.15	278.15	12.1	278.14	0	281.39	0.1	278.15	1.5
		281.57	4.86	278.33	12.16	278.33	12.1	278.32	0	281.57	0.1	278.33	1.5
		281.75	4.6	278.5	12.17	278.5	12.1	278.49	0	281.75	0.1	278.5	1.5
		281.93	4.34	278.68	12.17	278.68	12.1	278.67	0	281.93	0.1	278.68	1.5
		282.11	4.12	278.85	12.18	278.85	12.1	278.84	0	282.11	0.1	278.85	1.5
		282.29	3.89	279.03	12.19	279.03	12.1	279.02	0	282.29	0.09	279.03	1.5
		282.47	3.64	279.2	12.21	279.2	12.2	279.19	0	282.47	0.1	279.2	1.5
		282.65	3.41	279.38	12.22	279.38	12.2	279.37	0	282.65	0.1	279.38	1.5
		282.83	3.21	279.55	12.24	279.55	12.2	279.54	0	282.83	0.1	279.55	1.5
		283.01	3.03	279.73	12.26	279.73	12.2	279.72	0	283.01	0.1	279.73	1.5
		283.19	2.78	279.9	12.28	279.9	12.2	279.89	0	283.19	0.1	279.9	1.5
		283.37	2.6	280.08	12.29	280.08	12.2	280.07	0	283.37	0.1	280.08	1.5
		283.55	2.46	280.25	12.31	280.25	12.3	280.24	0	283.55	0.1	280.25	1.5
		283.73	2.27	280.43	12.32	280.43	12.3	280.42	0	283.73	0.1	280.43	1.5
		283.91	2.11	280.6	12.33	280.6	12.3	280.59	0	283.91	0.09	280.6	1.5
		284.09	1.96	280.78	12.34	280.78	12.3	280.77	0	284.09	0.1	280.78	1.5
		284.27	1.82	280.95	12.36	280.95	12.3	280.94	0	284.27	0.1	280.95	1.5
		284.45	1.67	281.13	12.36	281.13	12.3	281.11	0	284.45	0.09	281.13	1.5
		284.63	1.53	281.3	12.37	281.3	12.3	281.29	0	284.63	0.1	281.3	1.5
		284.81	1.46	281.48	12.37	281.48	12.3	281.46	0	284.81	0.1	281.48	1.5
		284.99	1.33	281.65	12.37	281.65	12.3	281.64	0	284.99	0.1	281.65	1.5
		285.17	1.25	281.83	12.38	281.83	12.3	281.81	0	285.17	0.09	281.83	1.5
		285.35	1.16	282	12.37	282	12.3	281.99	0	285.35	0.09	282	1.5
		285.53	1.08	282.18	12.38	282.18	12.3	282.16	0	285.53	0.1	282.18	1.5
		285.71	1.01	282.35	12.38	282.35	12.3	282.34	0	285.71	0.1	282.35	1.5
		285.89	0.95	282.53	12.39	282.53	12.3	282.51	0	285.89	0.09	282.53	1.5
		286.07	0.92	282.7	12.41	282.7	12.4	282.69	0	286.07	0.1	282.7	1.5
		286.25	0.87	282.88	12.43	282.88	12.4	282.86	0	286.25	0.1	282.88	1.5
		286.43	0.82	283.05	12.48	283.05	12.4	283.04	0	286.43	0.1	283.05	1.5
		286.61	0.8	283.23	12.54	283.23	12.5	283.21	0	286.61	0.1	283.23	1.5
		286.79	0.77	283.4	12.62	283.4	12.6	283.39	0	286.79	0.1	283.4	1.5
		286.97	0.75	283.58	12.74	283.58	12.7	283.56	0	286.97	0.1	283.58	1.5
		287.15	0.75	283.75	12.88	283.75	12.8	283.74	0	287.15	0.09	283.75	1.5
		287.33	0.73	283.93	13.06	283.93	13	283.91	0	287.33	0.09	283.93	1.5
		287.51	0.73	284.1	13.27	284.1	13.2	284.09	0	287.51	0.1	284.1	1.5
		287.69	0.72	284.28	13.5	284.28	13.5	284.26	0	287.69	0.1	284.28	1.5
		287.87	0.72	284.45	13.75	284.45	13.7	284.44	0	287.87	0.09	284.45	1.5
		288.05	0.73	284.63	14	284.63	14	284.61	0	288.05	0.09	284.63	1.5
		288.23	0.73	284.8	14.27	284.8	14.2	284.79	0	288.23	0.1	284.8	1.5
		288.41	0.71	284.98	14.54	284.98	14.5	284.96	0	288.41	0.1	284.98	1.5
		288.59	0.75	285.15	14.8	285.15	14.7	285.14	0	288.59	0.09	285.15	1.5
		288.77	0.71	285.33	15.04	285.33	15	285.31	0	288.77	0.1	285.33	1.5
		288.95	0.7	285.5	15.25	285.5	15.2	285.49	0	288.95	0.1	285.5	1.5
		289.13	0.69	285.68	15.44	285.68	15.4	285.66	0	289.13	0.1	285.68	1.5
		289.31	0.69	285.85	15.61	285.85	15.6	285.84	0	289.31	0.1	285.85	1.5
		289.49	0.69	286.03	15.73	286.03	15.7	286.01	0	289.49	0.1	286.03	1.5
		289.67	0.71	286.2	15.84	286.2	15.8	286.19	0	289.67	0.1	286.2	1.5
		289.85	0.69	286.38	15.92	286.38	15.9	286.36	0	289.85	0.1	286.38	1.5
		290.03	0.68	286.55	15.98	286.55	15.9	286.54	0	290.03	0.1	286.55	1.5
		290.21	0.66	286.73	16.02	286.73	16	286.71	0	290.21	0.09	286.73	1.5
		290.39	0.65	286.9	16.05	286.9	16	286.89	0	290.39	0.1	286.9	1.5
		290.57	0.65	287.08	16.05	287.08	16	287.06	0	290.57	0.1	287.08	1.5
		290.75	0.63	287.25	16.04	287.25	16	287.24	0	290.75	0.09	287.25	1.5
		290.93	0.61	287.43	16	287.43	16	287.41	0	290.93	0.1	287.43	1.5
		291.11	0.63	287.6	15.96	287.6	15.9	287.59	0	291.11	0.1	287.6	1.5
		291.29	0.6	287.78	15.89	287.78	15.8	287.76	0	291.29	0.09	287.78	1.5
		291.47	0.62	287.95	15.8	287.95	15.8	287.94	0	291.47	0.09	287.95	1.5
		291.65	0.6	288.13	15.69	288.13	15.6	288.11	0	291.65	0.1	288.13	1.5
		291.83	0.59	288.3	15.55	288.3	15.5	288.29	0	291.83	0.1	288.3	1.5
		292.01	0.57	288.48	15.39	288.48	15.3	288.46	0	292.01	0.09	288.48	1.5
		292.19	0.58	288.65	15.2	288.65	15.2	288.64	0	292.19	0.1	288.65	1.5
		292.37	0.59	288.83	14.99	288.83	14.9	288.81	0	292.37	0.1	288.83	1.5
		292.55	0.56	289	14.77	289	14.7	288.99	0	292.55	0.1	289	1.5
		292.73	0.57	289.18	14.55	289.18	14.5	289.16	0	292.73	0.09	289.18	1.5
		292.91	0.59	289.35	14.32	289.35	14.3	289.34	0	292.91	0.1	289.35	1.5
		293.09	0.55	289.53	14.11	289.53	14.1	289.51	0	293.09	0.09	289.53	1.5
		293.27	0.58	289.7	13.88	289.7	13.8	289.69	0	293.27	0.09	289.7	1.5
		293.45	0.56	289.88	13.68	289.88	13.6	289.86	0	293.45	0.1	289.88	1.5
		293.63	0.57	290.05	13.49	290.05	13.4	290.04	0	293.63	0.09	290.05	1.5
		293.81	0.57	290.23	13.32	290.23	13.3	290.21	0	293.81	0.1	290.23	1.5
		293.99	0.58	290.4	13.16	290.4	13.1	290.39	0	293.99	0.1	290.4	1.5
		294.17	0.55	290.58	13.02	290.58	13	290.56	0	294.17	0.09	290.58	1.5
		294.35	0.57	290.75	12.9	290.75	12.9	290.74	0	294.35	0.09	290.75	1.5
		294.53	0.54	290.93	12.78	290.93	12.7	290.91	0	294.53	0.1	290.93	1.5
		294.71	0.57	291.1	12.71	291.1	12.7	291.09	0	294.71	0.1	291.1	1.5
		294.89	0.56	291.28	12.61	291.28	12.6	291.26	0	294.89	0.09	291.28	1.5
		295.07	0.54	291.45	12.55	291.45	12.5	291.44	0	295.07	0.1	291.45	1.5
		295.25	0.56	291.63	12.5	291.63	12.5	291.61	0	295.25	0.1	291.63	1.5
		295.43	0.57	291.8	12.46	291.8	12.4	291.79	0	295.43	0.1	291.8	1.5
		295.61	0.55	291.97	12.43	291.97	12.4	291.96	0	295.61	0.1	291.97	1.5
		295.79	0.52	292.15	12.39	292.15	12.3	292.14	0	295.79	0.1	292.15	1.5
		295.97	0.52	292.32	12.36	292.32	12.3	292.31	0	295.97	0.1	292.32	1.5
		296.15	0.54	292.5	12.35	292.5	12.3	292.49	0	296.15	0.1	292.5	1.5
		296.33	0.5	292.67	12.33	292.67	12.3	292.66	0	296.33	0.09	292.67	1.5
		296.51	0.5	292.85	12.31	292.85	12.3	292.84	0	296.51	0.09	292.85	1.5
		296.69	0.49	293.02	12.29	293.02	12.2	293.01	0	296.69	0.1	293.02	1.5
		296.87	0.49	293.2	12.28	293.2	12.2	293.19	0	296.87	0.1	293.2	1.5
		297.05	0.51	293.37	12.27	293.37	12.2	293.36	0	297.05	0.09	293.37	1.5
		297.23	0.48	293.55	12.26	293.55	12.2	293.54	0	297.23	0.1	293.55	1.5
		297.41	0.48	293.72	12.25	293.72	12.2	293.71	0	297.41	0.1	293.72	1.5
		297.59	0.47	293.9	12.24	293.9	12.2	293.89	0	297.59	0.09	293.9	1.5
		297.77	0.47	294.07	12.23	294.07	12.2	294.06	0	297.77	0.09	294.07	1.5
		297.95	0.47	294.25	12.23	294.25	12.2	294.24	0	297.95	0.1	294.25	1.5
		298.13	0.46	294.42	12.22	294.42	12.2	294.41	0	298.13	0.09	294.42	1.5
		298.31	0.47	294.6	12.21	294.6	12.2	294.59	0	298.31	0.1	294.6	1.5
		298.49	0.43	294.77	12.2	294.77	12.2	294.76	0	298.49	0.09	294.77	1.5
		298.67	0.43	294.95	12.2	294.95	12.2	294.94	0	298.67	0.09	294.95	1.5
		298.85	0.42	295.12	12.2	295.12	12.2	295.11	0	298.85	0.1	295.12	1.5
		299.03	0.44	295.3	12.2	295.3	12.2	295.29	0	299.03	0.09	295.3	1.5
		299.21	0.44	295.47	12.2	295.47	12.2	295.46	0	299.21	0.1	295.47	1.5
		299.39	0.43	295.65	12.2	295.65	12.2	295.64	0	299.39	0.1	295.65	1.5
		299.57	0.41	295.82	12.19	295.82	12.1	295.81	0	299.57	0.1	295.82	1.5
		299.75	0.42	296	12.2	296	12.2	295.99	0	299.75	0.1	296	1.5
		299.93	0.43	296.17	12.19	296.17	12.1	296.16	0	299.93	0.09	296.17	1.5
		300.11	0.44	296.35	12.19	296.35	12.1	296.34	0	300.11	0.1	296.35	1.5
		300.29	0.42	296.52	12.19	296.52	12.1	296.51	0	300.29	0.1	296.52	1.5
		300.47	0.41	296.7	12.19	296.7	12.1	296.69	0	300.47	0.09	296.7	1.5
		300.65	0.42	296.87	12.19	296.87	12.1	296.86	0	300.65	0.09	296.87	1.5
		300.83	0.42	297.05	12.19	297.05	12.1	297.04	0	300.83	0.1	297.05	1.5
		301.01	0.4	297.22	12.18	297.22	12.1	297.21	0	301.01	0.1	297.22	1.5
		301.19	0.4	297.4	12.18	297.4	12.1	297.39	0	301.19	0.09	297.4	1.5
		301.37	0.41	297.57	12.18	297.57	12.1	297.56	0	301.37	0.1	297.57	1.5
		301.55	0.41	297.75	12.18	297.75	12.1	297.73	0	301.55	0.1	297.75	1.5
		301.73	0.42	297.92	12.19	297.92	12.1	297.91	0	301.73	0.1	297.92	1.5
		301.91	0.4	298.1	12.18	298.1	12.1	298.08	0	301.91	0.1	298.1	1.5
		302.09	0.4	298.27	12.18	298.27	12.1	298.26	0	302.09	0.1	298.27	1.5
		302.27	0.4	298.45	12.18	298.45	12.1	298.43	0	302.27	0.1	298.45	1.5
		302.45	0.4	298.62	12.18	298.62	12.1	298.61	0	302.45	0.1	298.62	1.5
		302.63	0.4	298.8	12.18	298.8	12.1	298.78	0	302.63	0.1	298.8	1.5
		302.81	0.39	298.97	12.18	298.97	12.1	298.96	0	302.81	0.09	298.97	1.5
		302.99	0.4	299.15	12.18	299.15	12.1	299.13	0	302.99	0.1	299.15	1.5
		303.17	0.41	299.32	12.16	299.32	12.1	299.31	0	303.17	0.1	299.32	1.5
		303.35	0.4	299.5	12.17	299.5	12.1	299.48	0	303.35	0.09	299.5	1.5
		303.53	0.4	299.67	12.17	299.67	12.1	299.66	0	303.53	0.09	299.67	1.5
		303.71	0.4	299.85	12.16	299.85	12.1	299.83	0	303.71	0.1	299.85	1.5
		303.89	0.39	300.02	12.17	300.02	12.1	300.01	0	303.89	0.09	300.02	1.5
		304.07	0.4	300.2	12.17	300.2	12.1	300.18	0	304.07	0.09	300.2	1.5
		304.25	0.38	300.37	12.16	300.37	12.1	300.36	0	304.25	0.1	300.37	1.5
		304.43	0.38	300.55	12.16	300.55	12.1	300.53	0	304.43	0.1	300.55	1.5
		304.61	0.39	300.72	12.15	300.72	12.1	300.71	0	304.61	0.1	300.72	1.5
		304.79	0.36	300.9	12.16	300.9	12.1	300.88	0	304.79	0.09	300.9	1.5
		304.97	0.38	301.07	12.16	301.07	12.1	301.06	0	304.97	0.1	301.07	1.5
		305.15	0.36	301.25	12.16	301.25	12.1	301.23	0	305.15	0.1	301.25	1.5
		305.33	0.38	301.42	12.16	301.42	12.1	301.41	0	305.33	0.1	301.42	1.5
		305.51	0.39	301.6	12.16	301.6	12.1	301.58	0	305.51	0.1	301.6	1.5
		305.69	0.37	301.77	12.16	301.77	12.1	301.76	0	305.69	0.09	301.77	1.5
		305.87	0.38	301.95	12.16	301.95	12.1	301.93	0	305.87	0.1	301.95	1.5
		306.05	0.36	302.12	12.16	302.12	12.1	302.11	0	306.05	0.1	302.12	1.5
		306.23	0.37	302.3	12.15	302.3	12.1	302.28	0	306.23	0.09	302.3	1.5
		306.41	0.37	302.47	12.15	302.47	12.1	302.46	0	306.41	0.1	302.47	1.5
		306.59	0.35	302.65	12.15	302.65	12.1	302.63	0	306.59	0.1	302.65	1.5
		306.77	0.36	302.82	12.15	302.82	12.1	302.81	0	306.77	0.09	302.82	1.5
		306.95	0.37	303	12.15	303	12.1	302.98	0	306.95	0.09	303	1.5
		307.13	0.37	303.17	12.16	303.17	12.1	303.16	0	307.13	0.1	303.17	1.5
		307.31	0.36	303.35	12.16	303.35	12.1	303.33	0	307.31	0.1	303.35	1.5
		307.49	0.39	303.52	12.16	303.52	12.1	303.51	0	307.49	0.09	303.52	1.5
		307.67	0.35	303.7	12.16	303.7	12.1	303.68	0	307.67	0.09	303.7	1.5
		307.85	0.37	303.87	12.16	303.87	12.1	303.86	0	307.85	0.1	303.87	1.5
		308.03	0.35	304.05	12.17	304.05	12.1	304.03	0	308.03	0.1	304.05	1.5
		308.21	0.37	304.22	12.17	304.22	12.1	304.21	0	308.21	0.1	304.22	1.5
		308.39	0.36	304.4	12.16	304.4	12.1	304.38	0	308.39	0.1	304.4	1.5
		308.57	0.35	304.57	12.16	304.57	12.1	304.56	0	308.57	0.1	304.57	1.5
		308.75	0.35	304.75	12.16	304.75	12.1	304.73	0	308.75	0.1	304.75	1.5
		308.93	0.37	304.92	12.15	304.92	12.1	304.91	0	308.93	0.1	304.92	1.5
		309.11	0.36	305.1	12.14	305.1	12.1	305.08	0	309.11	0.09	305.1	1.5
		309.29	0.36	305.27	12.15	305.27	12.1	305.26	0	309.29	0.1	305.27	1.5
		309.47	0.34	305.45	12.14	305.45	12.1	305.43	0	309.47	0.1	305.45	1.5
		309.65	0.35	305.62	12.14	305.62	12.1	305.61	0	309.65	0.09	305.62	1.5
		309.83	0.35	305.8	12.14	305.8	12.1	305.78	0	309.83	0.09	305.8	1.5
		310	0.35	305.97	12.14	305.97	12.1	305.96	0	310	0.1	305.97	1.5
		310.18	0.35	306.15	12.13	306.15	12.1	306.13	0	310.18	0.1	306.15	1.5
		310.36	0.36	306.32	12.14	306.32	12.1	306.31	0	310.36	0.09	306.32	1.5
		310.54	0.36	306.5	12.13	306.5	12.1	306.48	0	310.54	0.1	306.5	1.5
		310.72	0.32	306.67	12.14	306.67	12.1	306.66	0	310.72	0.1	306.67	1.5
		310.9	0.36	306.85	12.14	306.85	12.1	306.83	0	310.9	0.1	306.85	1.5
		311.08	0.35	307.02	12.14	307.02	12.1	307.01	0	311.08	0.1	307.02	1.5
		311.26	0.34	307.2	12.15	307.2	12.1	307.18	0	311.26	0.1	307.2	1.5
		311.44	0.35	307.37	12.16	307.37	12.1	307.36	0	311.44	0.1	307.37	1.5
		311.62	0.35	307.55	12.16	307.55	12.1	307.53	0	311.62	0.1	307.55	1.5
		311.8	0.33	307.72	12.16	307.72	12.1	307.71	0	311.8	0.1	307.72	1.5
		311.98	0.36	307.9	12.15	307.9	12.1	307.88	0	311.98	0.09	307.9	1.5
		312.16	0.34	308.07	12.15	308.07	12.1	308.06	0	312.16	0.1	308.07	1.5
		312.34	0.34	308.25	12.15	308.25	12.1	308.23	0	312.34	0.1	308.25	1.5
		312.52	0.33	308.42	12.14	308.42	12.1	308.41	0	312.52	0.09	308.42	1.5
		312.7	0.35	308.6	12.14	308.6	12.1	308.58	0	312.7	0.09	308.6	1.5
		312.88	0.34	308.77	12.14	308.77	12.1	308.76	0	312.88	0.1	308.77	1.5
		313.06	0.33	308.95	12.15	308.95	12.1	308.93	0	313.06	0.09	308.95	1.5
		313.24	0.33	309.12	12.15	309.12	12.1	309.11	0	313.24	0.09	309.12	1.5
		313.42	0.34	309.3	12.15	309.3	12.1	309.28	0	313.42	0.1	309.3	1.5
		313.6	0.34	309.47	12.14	309.47	12.1	309.46	0	313.6	0.1	309.47	1.5
		313.78	0.35	309.65	12.14	309.65	12.1	309.63	0	313.78	0.1	309.65	1.5
		313.96	0.34	309.82	12.14	309.82	12.1	309.81	0	313.96	0.09	309.82	1.5
		314.14	0.35	310	12.14	310	12.1	309.98	0	314.14	0.1	310	1.5
		314.32	0.34	310.17	12.14	310.17	12.1	310.16	0	314.32	0.1	310.17	1.5
		314.5	0.34	310.35	12.14	310.35	12.1	310.33	0	314.5	0.09	310.35	1.5
		314.68	0.34	310.52	12.14	310.52	12.1	310.51	0	314.68	0.09	310.52	1.5
		314.86	0.34	310.7	12.15	310.7	12.1	310.68	0	314.86	0.09	310.7	1.5
		315.04	0.33	310.87	12.15	310.87	12.1	310.86	0	315.04	0.1	310.87	1.5
		315.22	0.34	311.05	12.15	311.05	12.1	311.03	0	315.22	0.1	311.05	1.5
		315.4	0.32	311.22	12.15	311.22	12.1	311.21	0	315.4	0.09	311.22	1.5
		315.58	0.33	311.39	12.15	311.39	12.1	311.38	0	315.58	0.1	311.39	1.5
		315.76	0.33	311.57	12.15	311.57	12.1	311.56	0	315.76	0.1	311.57	1.5
		315.94	0.32	311.74	12.15	311.74	12.1	311.73	0	315.94	0.09	311.74	1.5
		316.12	0.32	311.92	12.15	311.92	12.1	311.91	0	316.12	0.09	311.92	1.5
		316.3	0.31	312.09	12.15	312.09	12.1	312.08	0	316.3	0.1	312.09	1.5
		316.48	0.31	312.27	12.15	312.27	12.1	312.26	0	316.48	0.1	312.27	1.5
		316.66	0.33	312.44	12.15	312.44	12.1	312.43	0	316.66	0.09	312.44	1.5
		316.84	0.31	312.62	12.15	312.62	12.1	312.61	0	316.84	0.1	312.62	1.5
		317.02	0.32	312.79	12.15	312.79	12.1	312.78	0	317.02	0.1	312.79	1.5
		317.2	0.29	312.97	12.15	312.97	12.1	312.96	0	317.2	0.1	312.97	1.5
		317.38	0.31	313.14	12.15	313.14	12.1	313.13	0	317.38	0.1	313.14	1.5
		317.56	0.31	313.32	12.15	313.32	12.1	313.31	0	317.56	0.1	313.32	1.5
		317.74	0.3	313.49	12.15	313.49	12.1	313.48	0	317.74	0.1	313.49	1.5
		317.92	0.32	313.67	12.16	313.67	12.1	313.66	0	317.92	0.1	313.67	1.5
		318.1	0.31	313.84	12.16	313.84	12.1	313.83	0	318.1	0.1	313.84	1.5
		318.28	0.31	314.02	12.17	314.02	12.1	314.01	0	318.28	0.1	314.02	1.5
		318.46	0.3	314.19	12.17	314.19	12.1	314.18	0	318.46	0.1	314.19	1.5
		318.64	0.28	314.37	12.16	314.37	12.1	314.35	0	318.64	0.1	314.37	1.5
		318.82	0.29	314.54	12.16	314.54	12.1	314.53	0	318.82	0.09	314.54	1.5
		319	0.3	314.72	12.17	314.72	12.1	314.7	0	319	0.1	314.72	1.5
		319.18	0.3	314.89	12.17	314.89	12.1	314.88	0	319.18	0.1	314.89	1.5
		319.36	0.29	315.07	12.16	315.07	12.1	315.05	0	319.36	0.1	315.07	1.5
		319.54	0.3	315.24	12.15	315.24	12.1	315.23	0	319.54	0.1	315.24	1.5
		319.72	0.27	315.42	12.14	315.42	12.1	315.4	0	319.72	0.1	315.42	1.5
		319.9	0.3	315.59	12.15	315.59	12.1	315.58	0	319.9	0.1	315.59	1.5
		320.08	0.27	315.77	12.15	315.77	12.1	315.75	0	320.08	0.09	315.77	1.5
		320.26	0.28	315.94	12.16	315.94	12.1	315.93	0	320.26	0.1	315.94	1.5
		320.44	0.28	316.12	12.16	316.12	12.1	316.1	0	320.44	0.1	316.12	1.5
		320.62	0.29	316.29	12.16	316.29	12.1	316.28	0	320.62	0.1	316.29	1.5
		320.8	0.3	316.47	12.16	316.47	12.1	316.45	0	320.8	0.1	316.47	1.5
		320.98	0.27	316.64	12.16	316.64	12.1	316.63	0	320.98	0.1	316.64	1.5
		321.16	0.28	316.82	12.16	316.82	12.1	316.8	0	321.16	0.1	316.82	1.5
		321.34	0.28	316.99	12.16	316.99	12.1	316.98	0	321.34	0.1	316.99	1.5
		321.52	0.29	317.17	12.16	317.17	12.1	317.15	0	321.52	0.1	317.17	1.5
		321.7	0.27	317.34	12.16	317.34	12.1	317.33	0	321.7	0.09	317.34	1.5
		321.88	0.28	317.52	12.16	317.52	12.1	317.5	0	321.88	0.09	317.52	1.5
		322.06	0.28	317.69	12.17	317.69	12.1	317.68	0	322.06	0.1	317.69	1.5
		322.24	0.26	317.87	12.16	317.87	12.1	317.85	0	322.24	0.1	317.87	1.5
		322.42	0.29	318.04	12.16	318.04	12.1	318.03	0	322.42	0.1	318.04	1.5
		322.6	0.28	318.22	12.16	318.22	12.1	318.2	0	322.6	0.1	318.22	1.5
		322.78	0.27	318.39	12.15	318.39	12.1	318.38	0	322.78	0.1	318.39	1.5
		322.96	0.28	318.57	12.15	318.57	12.1	318.55	0	322.96	0.09	318.57	1.5
		323.14	0.28	318.74	12.15	318.74	12.1	318.73	0	323.14	0.1	318.74	1.5
		323.32	0.3	318.92	12.15	318.92	12.1	318.9	0	323.32	0.1	318.92	1.5
		323.5	0.27	319.09	12.15	319.09	12.1	319.08	0	323.5	0.1	319.09	1.5
		323.68	0.3	319.27	12.14	319.27	12.1	319.25	0	323.68	0.1	319.27	1.5
		323.86	0.3	319.44	12.13	319.44	12.1	319.43	0	323.86	0.1	319.44	1.5
		324.04	0.29	319.62	12.13	319.62	12.1	319.6	0	324.04	0.1	319.62	1.5
		324.22	0.26	319.79	12.13	319.79	12.1	319.78	0	324.22	0.1	319.79	1.5
		324.4	0.27	319.97	12.13	319.97	12.1	319.95	0	324.4	0.1	319.97	1.5
		324.58	0.28	320.14	12.14	320.14	12.1	320.13	0	324.58	0.1	320.14	1.5
		324.76	0.28	320.32	12.14	320.32	12.1	320.3	0	324.76	0.09	320.32	1.5
		324.94	0.26	320.49	12.14	320.49	12.1	320.48	0	324.94	0.1	320.49	1.5
		325.12	0.28	320.67	12.14	320.67	12.1	320.65	0	325.12	0.09	320.67	1.5
		325.3	0.28	320.84	12.14	320.84	12.1	320.83	0	325.3	0.09	320.84	1.5
		325.48	0.3	321.02	12.14	321.02	12.1	321	0	325.48	0.1	321.02	1.5
		325.66	0.28	321.19	12.14	321.19	12.1	321.18	0	325.66	0.1	321.19	1.5
		325.84	0.28	321.37	12.15	321.37	12.1	321.35	0	325.84	0.09	321.37	1.5
		326.02	0.29	321.54	12.15	321.54	12.1	321.53	0	326.02	0.1	321.54	1.5
		326.2	0.28	321.72	12.15	321.72	12.1	321.7	0	326.2	0.1	321.72	1.5
		326.38	0.29	321.89	12.14	321.89	12.1	321.88	0	326.38	0.1	321.89	1.5
		326.56	0.26	322.07	12.14	322.07	12.1	322.05	0	326.56	0.1	322.07	1.5
		326.74	0.27	322.24	12.14	322.24	12.1	322.23	0	326.74	0.1	322.24	1.5
		326.92	0.27	322.42	12.14	322.42	12.1	322.4	0	326.92	0.1	322.42	1.5
		327.1	0.27	322.59	12.14	322.59	12.1	322.58	0	327.1	0.1	322.59	1.5
		327.28	0.29	322.77	12.14	322.77	12.1	322.75	0	327.28	0.1	322.77	1.5
		327.46	0.25	322.94	12.14	322.94	12.1	322.93	0	327.46	0.09	322.94	1.5
		327.64	0.28	323.12	12.14	323.12	12.1	323.1	0	327.64	0.1	323.12	1.5
		327.82	0.28	323.29	12.13	323.29	12.1	323.28	0	327.82	0.1	323.29	1.5
		328	0.29	323.47	12.13	323.47	12.1	323.45	0	328	0.09	323.47	1.5
		328.18	0.28	323.64	12.13	323.64	12.1	323.63	0	328.18	0.09	323.64	1.5
		328.36	0.26	323.82	12.13	323.82	12.1	323.8	0	328.36	0.1	323.82	1.5
		328.54	0.26	323.99	12.13	323.99	12.1	323.98	0	328.54	0.1	323.99	1.5
		328.72	0.27	324.17	12.13	324.17	12.1	324.15	0	328.72	0.09	324.17	1.5
		328.9	0.26	324.34	12.13	324.34	12.1	324.33	0	328.9	0.1	324.34	1.5
		329.08	0.25	324.52	12.12	324.52	12.1	324.5	0	329.08	0.1	324.52	1.5
		329.26	0.27	324.69	12.12	324.69	12.1	324.68	0	329.26	0.1	324.69	1.5
		329.44	0.27	324.87	12.13	324.87	12.1	324.85	0	329.44	0.1	324.87	1.5
		329.62	0.26	325.04	12.13	325.04	12.1	325.03	0	329.62	0.1	325.04	1.5
		329.8	0.25	325.22	12.13	325.22	12.1	325.2	0	329.8	0.1	325.22	1.5
		329.98	0.26	325.39	12.13	325.39	12.1	325.38	0	329.98	0.1	325.39	1.5
		330.16	0.25	325.57	12.12	325.57	12.1	325.55	0	330.16	0.1	325.57	1.5
		330.34	0.25	325.74	12.11	325.74	12.1	325.73	0	330.34	0.1	325.74	1.5
		330.52	0.24	325.92	12.11	325.92	12.1	325.9	0	330.52	0.1	325.92	1.5
				326.09	12.11	326.09	12.1	326.08	0			326.09	1.5
				326.27	12.11	326.27	12.1	326.25	0			326.27	1.5
				326.44	12.11	326.44	12.1	326.43	0			326.44	1.5
				326.62	12.12	326.62	12.1	326.6	0			326.62	1.5
				326.79	12.12	326.79	12.1	326.78	0			326.79	1.5
				326.97	12.12	326.97	12.1	326.95	0			326.97	1.5
				327.14	12.13	327.14	12.1	327.13	0			327.14	1.5
				327.32	12.13	327.32	12.1	327.3	0			327.32	1.5
				327.49	12.14	327.49	12.1	327.48	0			327.49	1.5
				327.67	12.14	327.67	12.1	327.65	0			327.67	1.5
				327.84	12.15	327.84	12.1	327.83	0			327.84	1.5
				328.02	12.14	328.02	12.1	328	0			328.02	1.5
				328.19	12.15	328.19	12.1	328.18	0			328.19	1.5
				328.37	12.14	328.37	12.1	328.35	0			328.37	1.5
				328.54	12.13	328.54	12.1	328.53	0			328.54	1.5
				328.72	12.13	328.72	12.1	328.7	0			328.72	1.5
				328.89	12.13	328.89	12.1	328.88	0			328.89	1.5
				329.07	12.13	329.07	12.1	329.05	0			329.07	1.5
				329.24	12.12	329.24	12.1	329.23	0			329.24	1.5
				329.42	12.13	329.42	12.1	329.4	0			329.42	1.5
				329.59	12.13	329.59	12.1	329.58	0			329.59	1.5
				329.77	12.13	329.77	12.1	329.75	0			329.77	1.5
				329.94	12.13	329.94	12.1	329.93	0			329.94	1.5
				330.12	12.14	330.12	12.1	330.1	0			330.12	1.5
				330.29	12.13	330.29	12.1	330.28	0			330.29	1.5
				330.47	12.13	330.47	12.1	330.45	0			330.47	1.5
	C
		L2A2()_X	L2A2()_Y	L2A3()_X	L2A3()_Y	L2A4()_X	L2A4()_Y	L2A5()_X	L2A5()_Y
				-237.6	-2.32	-237.6	-1.65	-237.6	-4.14
		-236.7	0.17	-236.7	2.47	-236.7	0.38	-236.7	0.43
		-235.8	-1.24	-235.8	-3.28	-235.8	-2.3	-235.8	-1.74
		-234.9	-2.83	-234.9	-2.03	-234.9	-1.68	-234.9	-1.63
		-234	-2.98	-234	-3.14	-234	-2.54	-234	-1.33
		-233.1	1.29	-233.1	-0.94	-233.1	-0.8	-233.1	-0.89
		-232.2	-1.93	-232.2	-1.58	-232.2	-1.41	-232.2	-3.17
		-231.3	-1.66	-231.3	-1.23	-231.3	-2.33	-231.3	-2.11
		-230.4	0.96	-230.4	-0.13	-230.4	-1.66	-230.4	0.38
		-229.5	-1.38	-229.5	1.1	-229.5	-0.39	-229.5	-0.06
		-228.6	1.62	-228.6	0.54	-228.6	1.46	-228.6	-0.97
		-227.7	-0.65	-227.7	-0.67	-227.7	1.24	-227.7	-1.12
		-226.8	-0.65	-226.8	-2.11	-226.8	-1.33	-226.8	-2.19
		-225.9	-1.59	-225.9	0.52	-225.9	0.59	-225.9	-0.29
		-225	-1.51	-225	1.17	-225	0.43	-225	0.55
		-224.1	-2.24	-224.1	-1.92	-224.1	-1.39	-224.1	-3.2
		-223.2	-1.8	-223.2	-0.34	-223.2	0.28	-223.2	-1.97
		-222.3	-0.43	-222.3	1.84	-222.3	0.19	-222.3	-0.61
		-221.4	-0.08	-221.4	0.63	-221.4	0.06	-221.4	0.44
		-220.5	-1.23	-220.5	-1.71	-220.5	0.19	-220.5	-0.07
		-219.6	-0.06	-219.6	-0.44	-219.6	-1.12	-219.6	-2.63
		-218.7	2.56	-218.7	1.74	-218.7	0.96	-218.7	2.39
		-217.8	-1.58	-217.8	-0.49	-217.8	1.42	-217.8	-2.6
		-216.9	-2.02	-216.9	-0.95	-216.9	-0.9	-216.9	-2.02
		-216	0.54	-216	0.14	-216	0.13	-216	-2.18
		-215.1	-0.53	-215.1	-2.39	-215.1	-0.33	-215.1	-1.35
		-214.2	4.19	-214.2	3	-214.2	2	-214.2	0.35
		-213.3	-4.29	-213.3	-2.45	-213.3	-2.27	-213.3	-4.94
		-212.4	-0.71	-212.4	-1.59	-212.4	0.59	-212.4	-1.46
		-211.5	-2.36	-211.5	-2.73	-211.5	-2.54	-211.5	-3.71
		-210.6	1.44	-210.6	0.95	-210.6	-0.25	-210.6	-1.06
		-209.7	-1.96	-209.7	-0.42	-209.7	-1.05	-209.7	-1.36
		-208.8	-3.1	-208.8	-2.09	-208.8	-3.56	-208.8	-2.89
		-207.9	-0.59	-207.9	-1.43	-207.9	-0.72	-207.9	-3.05
		-207	1.96	-207	0.39	-207	1.06	-207	0.03
		-206.1	-0.13	-206.1	0.16	-206.1	-1.56	-206.1	-0.81
		-205.2	0.45	-205.2	0.77	-205.2	1.05	-205.2	1.36
		-204.3	0.2	-204.3	0.62	-204.3	1.57	-204.3	-0.86
		-203.4	-1	-203.4	-0.38	-203.4	-0.59	-203.4	-1.44
		-202.5	-1.17	-202.5	-1.65	-202.5	-0.76	-202.5	-1.2
		-201.6	0.74	-201.6	0.46	-201.6	1.18	-201.6	-3.77
		-200.7	0.34	-200.7	0.21	-200.7	0.89	-200.7	0.42
		-199.8	-1.95	-199.8	-1.84	-199.8	-1.5	-199.8	-2.33
		-198.9	-1.98	-198.9	-1.32	-198.9	-1.09	-198.9	-1.45
		-198	-1.58	-198	-1.73	-198	-2.09	-198	-3.18
		-197.1	-0.44	-197.1	-0.61	-197.1	-0.23	-197.1	0.7
		-196.2	2.3	-196.2	1.74	-196.2	2.73	-196.2	2.64
		-195.3	-0.68	-195.3	1.41	-195.3	1.56	-195.3	-2.15
		-194.4	-0.23	-194.4	1	-194.4	1.22	-194.4	-0.03
		-193.5	-2.09	-193.5	-1.3	-193.5	-1.08	-193.5	-2.57
		-192.6	0.35	-192.6	-0.2	-192.6	-0.14	-192.6	1.75
		-191.7	-1.93	-191.7	-1.42	-191.7	-0.81	-191.7	-2.87
		-190.8	0.14	-190.8	0.42	-190.8	0.07	-190.8	-2.17
		-189.9	-2.86	-189.9	-2.01	-189.9	-0.32	-189.9	-2.54
		-189	-0.89	-189	0.44	-189	-0.06	-189	-2.76
		-188.1	0.14	-188.1	-0.5	-188.1	1.02	-188.1	-1.18
		-187.2	0.51	-187.2	-0.58	-187.2	0.08	-187.2	1.34
		-186.3	-1.24	-186.3	-1.01	-186.3	-1.07	-186.3	-0.96
		-185.4	0.21	-185.4	-1.35	-185.4	-0.5	-185.4	-0.49
		-184.5	0.4	-184.5	-0.03	-184.5	-1.77	-184.5	0.33
		-183.6	1.92	-183.6	2.89	-183.6	1.99	-183.6	1.17
		-182.7	-0.52	-182.7	-0.91	-182.7	1.35	-182.7	-1.51
		-181.8	-0.09	-181.8	-0.44	-181.8	2.11	-181.8	0.78
		-180.9	1.16	-180.9	1.94	-180.9	0.76	-180.9	1.24
		-180	0.99	-180	0.6	-180	1.47	-180	-0.7
		-179.1	1.03	-179.1	0.69	-179.1	0.23	-179.1	0.53
		-178.2	-2.73	-178.2	-2.68	-178.2	-2.03	-178.2	-1.86
		-177.3	-2.96	-177.3	-0.59	-177.3	-0.15	-177.3	-0.37
		-176.4	0.3	-176.4	1.91	-176.4	1.85	-176.4	-0.17
		-175.5	0.57	-175.5	0.76	-175.5	0.71	-175.5	0.38
		-174.6	-0.07	-174.6	0.47	-174.6	-1.15	-174.6	-0.48
		-173.7	-1.55	-173.7	-3.35	-173.7	-1.54	-173.7	-1.71
		-172.8	-1.08	-172.8	-1.62	-172.8	-0.92	-172.8	-1.1
		-171.9	1	-171.9	2.07	-171.9	-0.46	-171.9	0
		-171	-0.23	-171	-1.22	-171	-0.42	-171	-3.51
		-170.1	-1.61	-170.1	-0.56	-170.1	-1.15	-170.1	0.3
		-169.2	-3.78	-169.2	-3.7	-169.2	-1.01	-169.2	-3.07
		-168.3	-1.77	-168.3	-0.56	-168.3	-1.52	-168.3	0.13
		-167.4	-0.12	-167.4	-0.58	-167.4	0.79	-167.4	-3.06
		-166.5	0.41	-166.5	0.55	-166.5	0.36	-166.5	-0.64
		-165.6	-0.45	-165.6	2.05	-165.6	1.54	-165.6	0.35
		-164.7	-2.07	-164.7	-2.81	-164.7	-1.56	-164.7	-0.76
		-163.8	-0.41	-163.8	-1.29	-163.8	-0.37	-163.8	-1.67
		-162.9	0.88	-162.9	0.93	-162.9	-0.1	-162.9	-1.24
		-162	-2.46	-162	-2.07	-162	-0.27	-162	-2
		-161.1	0.7	-161.1	0.28	-161.1	1.75	-161.1	-0.42
		-160.2	-1.26	-160.2	-0.16	-160.2	-1.63	-160.2	-1.8
		-159.3	0.9	-159.3	-0.75	-159.3	-0.42	-159.3	-1.36
		-158.4	-1.45	-158.4	1.28	-158.4	-0.64	-158.4	-2.06
		-157.5	-1.12	-157.5	-1.75	-157.5	-1.07	-157.5	-4.08
		-156.6	-1.56	-156.6	0.7	-156.6	2.46	-156.6	-1.32
		-155.7	-0.57	-155.7	-1.23	-155.7	0.02	-155.7	-1.45
		-154.8	-2.94	-154.8	-1.48	-154.8	-0.89	-154.8	-2.28
		-153.9	2.09	-153.9	2.73	-153.9	1.37	-153.9	-0.68
		-153	-1.93	-153	-2.91	-153	-3.58	-153	-3.11
		-152.1	-0.42	-152.1	0.33	-152.1	-0.62	-152.1	-1.72
		-151.2	2.53	-151.2	-0.06	-151.2	2.24	-151.2	0.29
		-150.3	-1.53	-150.3	-1.24	-150.3	-1.35	-150.3	-1.81
		-149.4	-0.76	-149.4	0.02	-149.4	-1.36	-149.4	-2.43
		-148.5	-1.73	-148.5	-2.99	-148.5	-1.15	-148.5	-1.14
		-147.6	0.22	-147.6	3.21	-147.6	1.98	-147.6	1.65
		-146.7	-2.29	-146.7	-2.87	-146.7	-0.88	-146.7	-3.61
		-145.8	0.46	-145.8	-1.05	-145.8	0.93	-145.8	1.31
		-144.9	0.59	-144.9	-0.44	-144.9	0.07	-144.9	-2.21
		-144	-1.09	-144	0.89	-144	-0.65	-144	-1.65
		-143.1	-2.98	-143.1	-2.89	-143.1	-4.03	-143.1	-2.49
		-142.2	-0.12	-142.2	-1.41	-142.2	0.47	-142.2	-0.03
		-141.3	-0.01	-141.3	-2.6	-141.3	-1.1	-141.3	-1.69
		-140.4	-1.87	-140.4	-1.22	-140.4	-1.48	-140.4	-0.85
		-139.5	0.62	-139.5	-0.29	-139.5	1.42	-139.5	-0.91
		-138.6	-1.13	-138.6	-0.34	-138.6	1.14	-138.6	-1.07
		-137.7	-4.61	-137.7	-2.28	-137.7	-3.73	-137.7	-2.21
		-136.8	-2.74	-136.8	-3.1	-136.8	-2.15	-136.8	-1.87
		-135.9	-0.1	-135.9	0.17	-135.9	-0.41	-135.9	-0.19
		-135	-0.6	-135	-0.65	-135	-1.3	-135	-3.04
		-134.1	1.07	-134.1	0.21	-134.1	0.45	-134.1	-0.93
		-133.2	1.04	-133.2	0.99	-133.2	0.03	-133.2	0.29
		-132.3	-1.08	-132.3	-1.59	-132.3	-1.15	-132.3	-2.63
		-131.4	-1.33	-131.4	-2.51	-131.4	-1.63	-131.4	-0.36
		-130.5	-0.66	-130.5	0.24	-130.5	1.07	-130.5	0.33
		-129.6	0.31	-129.6	-1.02	-129.6	-2.35	-129.6	-0.87
		-128.7	0.31	-128.7	0.85	-128.7	-1.7	-128.7	-1.06
		-127.8	-1.08	-127.8	-0.58	-127.8	-2.63	-127.8	-2.45
		-126.9	-0.2	-126.9	0.51	-126.9	-0.7	-126.9	-1.21
		-126	-3.35	-126	-0.53	-126	-1.85	-126	-3.65
		-125.1	-0.71	-125.1	2.64	-125.1	0.91	-125.1	-0.55
		-124.2	-2.52	-124.2	-2.47	-124.2	-2.06	-124.2	-1.05
		-123.3	-1.18	-123.3	-1.52	-123.3	-1.88	-123.3	-1.94
		-122.4	-0.4	-122.4	0.3	-122.4	0.09	-122.4	-2.28
		-121.5	1.37	-121.5	-0.29	-121.5	0.64	-121.5	-0.3
		-120.6	1.12	-120.6	-0.43	-120.6	1.83	-120.6	-0.56
		-119.7	-2.36	-119.7	-0.96	-119.7	-0.26	-119.7	-1.77
		-118.8	-0.77	-118.8	-0.66	-118.8	-0.55	-118.8	-1.4
		-117.9	-1.16	-117.9	-3.15	-117.9	-0.68	-117.9	-2.31
		-117	-1.96	-117	-1.75	-117	-0.13	-117	-2.22
		-116.1	0.08	-116.1	-0.03	-116.1	-0.9	-116.1	-1.56
		-115.2	1.49	-115.2	0.01	-115.2	-0.61	-115.2	0.45
		-114.3	-1.38	-114.3	-0.78	-114.3	-0.5	-114.3	-0.41
		-113.4	-1.17	-113.4	-1.62	-113.4	0.25	-113.4	-0.8
		-112.5	0.33	-112.5	1.08	-112.5	0.37	-112.5	-1.1
		-111.6	-0.67	-111.6	-0.14	-111.6	0.03	-111.6	0.16
		-110.7	-3.47	-110.7	-2	-110.7	-2	-110.7	-4.03
		-109.8	0.84	-109.8	2.27	-109.8	1.39	-109.8	0.73
		-108.9	-2	-108.9	0.2	-108.9	-1.08	-108.9	-0.71
		-108	1.15	-108	1.11	-108	-0.94	-108	-1.75
		-107.1	0.42	-107.1	-0.98	-107.1	-1.57	-107.1	-2.09
		-106.2	-0.72	-106.2	0.76	-106.2	0.47	-106.2	1.16
		-105.3	0.83	-105.3	0.27	-105.3	-0.29	-105.3	-0.96
		-104.4	1	-104.4	0.53	-104.4	-0.81	-104.4	-0.36
		-103.5	-0.7	-103.5	-1.06	-103.5	0.18	-103.5	-1.65
		-102.6	-1.61	-102.6	-1.08	-102.6	-1.44	-102.6	-2.46
		-101.7	0.01	-101.7	0.35	-101.7	0.97	-101.7	-0.57
		-100.8	1.3	-100.8	3.2	-100.8	0.6	-100.8	0.2
		-99.9	-2.64	-99.9	-0.96	-99.9	0.9	-99.9	-2.25
		-99	0.69	-99	2.24	-99	0.63	-99	1.24
		-98.1	1.23	-98.1	-0.53	-98.1	1.4	-98.1	0.65
		-97.2	-0.04	-97.2	0.55	-97.2	-1.88	-97.2	-1.67
		-96.3	0.72	-96.3	0.63	-96.3	1.48	-96.3	-1.75
		-95.4	-1.03	-95.4	0.44	-95.4	1.75	-95.4	-0.22
		-94.5	-0.49	-94.5	0.74	-94.5	1.36	-94.5	-1.66
		-93.6	1	-93.6	-0.07	-93.6	0.87	-93.6	0.67
		-92.7	1.59	-92.7	-0.56	-92.7	0.55	-92.7	0.28
		-91.8	-0.32	-91.8	-1.22	-91.8	0.37	-91.8	-0.58
		-90.9	-0.62	-90.9	0.22	-90.9	-0.26	-90.9	-1.13
		-90	-1.1	-90	-0.43	-90	-0.23	-90	-1.47
		-89.1	0.84	-89.1	1.11	-89.1	1.22	-89.1	-0.14
		-88.2	-0.42	-88.2	1.61	-88.2	-0.61	-88.2	-0.19
		-87.3	1.22	-87.3	2.9	-87.3	-0.28	-87.3	0.45
		-86.4	-0.43	-86.4	1.04	-86.4	0.08	-86.4	1.22
		-85.5	-1.3	-85.5	-2.15	-85.5	-3.16	-85.5	-1.74
		-84.6	-0.98	-84.6	-1.71	-84.6	-0.37	-84.6	-0.41
		-83.7	-1.79	-83.7	-0.46	-83.7	-2.13	-83.7	-1.27
		-82.8	-1.42	-82.8	0.89	-82.8	2.2	-82.8	1.6
		-81.9	-0.37	-81.9	0.46	-81.9	0.93	-81.9	0.55
		-81	0.63	-81	0.94	-81	2.01	-81	-1.14
		-80.1	-2.86	-80.1	-0.13	-80.1	-0.36	-80.1	0.44
		-79.2	-1.35	-79.2	-2.26	-79.2	-1.42	-79.2	-1.17
		-78.3	-2.39	-78.3	-1.96	-78.3	-2.41	-78.3	-2.79
		-77.4	2.24	-77.4	0.92	-77.4	0.96	-77.4	2.58
		-76.5	1.35	-76.5	0	-76.5	-0.17	-76.5	1.75
		-75.6	1.45	-75.6	1.1	-75.6	0.31	-75.6	-0.8
		-74.7	-1.35	-74.7	0.41	-74.7	0.59	-74.7	0.36
		-73.8	0.16	-73.8	-0.93	-73.8	0.62	-73.8	-1.49
		-72.9	-1.88	-72.9	-1.37	-72.9	-0.4	-72.9	-2.71
		-72	-0.19	-72	0.54	-72	-0.65	-72	1.81
		-71.1	-1.22	-71.1	-0.94	-71.1	-0.83	-71.1	-0.32
		-70.2	-1.54	-70.2	2.2	-70.2	2.23	-70.2	0.24
		-69.3	-2.1	-69.3	-1.87	-69.3	-3.25	-69.3	-2.61
		-68.4	0.34	-68.4	0.36	-68.4	-1.15	-68.4	0.77
		-67.5	-0.15	-67.5	-1.06	-67.5	-0.37	-67.5	-1.15
		-66.6	0.38	-66.6	1.08	-66.6	0.24	-66.6	-0.81
		-65.7	1.57	-65.7	1.21	-65.7	-0.57	-65.7	-0.44
		-64.8	0.16	-64.8	2.77	-64.8	2.73	-64.8	-0.31
		-63.9	-0.68	-63.9	-1.87	-63.9	0.11	-63.9	-0.83
		-63	0.84	-63	1.64	-63	0.75	-63	0.88
		-62.1	1.34	-62.1	-0.57	-62.1	-0.01	-62.1	-0.75
		-61.2	-0.24	-61.2	1.5	-61.2	1.76	-61.2	-0.32
		-60.3	-0.53	-60.3	-0.88	-60.3	-0.08	-60.3	0.62
		-59.4	0.28	-59.4	0.97	-59.4	0.22	-59.4	0.67
		-58.5	-0.01	-58.5	0.65	-58.5	1.02	-58.5	-2.04
		-57.6	-0.23	-57.6	-1.76	-57.6	-0.2	-57.6	-2.86
		-56.7	-1.41	-56.7	-0.2	-56.7	-1.68	-56.7	-1.31
		-55.8	-0.84	-55.8	-0.02	-55.8	-0.26	-55.8	0.44
		-54.9	-2.09	-54.9	-0.16	-54.9	-1.55	-54.9	-0.98
		-54	-0.22	-54	1.96	-54	-0.66	-54	-0.53
		-53.1	-1.41	-53.1	-0.83	-53.1	-1.5	-53.1	-2.33
		-52.2	-0.59	-52.2	-0.43	-52.2	-2.01	-52.2	-2.61
		-51.3	-1.52	-51.3	-1.67	-51.3	-1.12	-51.3	-1.01
		-50.4	-1.37	-50.4	-1.89	-50.4	-2.44	-50.4	-1.21
		-49.5	0.97	-49.5	1.36	-49.5	1.1	-49.5	0.61
		-48.6	2.67	-48.6	0.81	-48.6	1.93	-48.6	2.33
		-47.7	2.41	-47.7	0.9	-47.7	1.6	-47.7	-0.09
		-46.8	-1.74	-46.8	-1.65	-46.8	-1.2	-46.8	-0.39
		-45.9	0.66	-45.9	-0.84	-45.9	-0.7	-45.9	1
		-45	-0.48	-45	-0.15	-45	-2.73	-45	0.01
		-44.1	-0.07	-44.1	0.37	-44.1	0.43	-44.1	0.14
		-43.2	-1.03	-43.2	2.91	-43.2	-0.48	-43.2	0.23
		-42.3	0.51	-42.3	1.64	-42.3	2.06	-42.3	0.23
		-41.4	-0.19	-41.4	-0.66	-41.4	1.02	-41.4	-1.19
		-40.5	-0.95	-40.5	-2.42	-40.5	-0.49	-40.5	-1.03
		-39.6	-1.89	-39.6	-0.66	-39.6	1.73	-39.6	-1.95
		-38.7	-0.77	-38.7	0.13	-38.7	-0.1	-38.7	0.08
		-37.8	0.94	-37.8	0.9	-37.8	0.81	-37.8	1.84
		-36.9	-0.03	-36.9	1.73	-36.9	-0.68	-36.9	-0.07
		-36	0.25	-36	0.7	-36	-1.31	-36	0.34
		-35.1	0.32	-35.1	0.69	-35.1	0.43	-35.1	-1.35
		-34.2	-1.38	-34.2	0.24	-34.2	0.51	-34.2	1.07
		-33.3	0.24	-33.3	1.56	-33.3	1.25	-33.3	1.48
		-32.4	1	-32.4	-0.1	-32.4	1.21	-32.4	2.07
		-31.5	-3.2	-31.5	-2.55	-31.5	-1	-31.5	-2.62
		-30.6	1.18	-30.6	1.58	-30.6	1.38	-30.6	-0.39
		-29.7	-2.95	-29.7	-1.68	-29.7	-0.58	-29.7	-3.43
		-28.8	-0.42	-28.8	-2.11	-28.8	-1.52	-28.8	-0.86
		-27.9	-3.28	-27.9	-1.74	-27.9	-2.71	-27.9	-2.5
		-27	1.95	-27	0.61	-27	1.21	-27	-0.07
		-26.1	-1.71	-26.1	1.03	-26.1	-0.77	-26.1	1.02
		-25.2	2.65	-25.2	1.85	-25.2	3.91	-25.2	1.26
		-24.3	-0.7	-24.3	-1.23	-24.3	-1.35	-24.3	-0.87
		-23.4	0.3	-23.4	0.94	-23.4	-0.41	-23.4	-0.25
		-22.5	-2.77	-22.5	-1.84	-22.5	-2.76	-22.5	-1.8
		-21.6	-0.61	-21.6	-0.23	-21.6	0.15	-21.6	-2.19
		-20.7	-1.8	-20.7	-3.11	-20.7	-2.82	-20.7	-3
		-19.8	-4.28	-19.8	-2.38	-19.8	-2.61	-19.8	-1.85
		-18.9	0.73	-18.9	0.88	-18.9	-0.85	-18.9	-0.62
		-18	-0.11	-18	-0.38	-18	0.93	-18	-0.15
		-17.1	-1.95	-17.1	1.92	-17.1	-1.44	-17.1	0.16
		-16.2	1.01	-16.2	0.19	-16.2	-0.33	-16.2	-1.51
		-15.3	-1.86	-15.3	-1.87	-15.3	-2.69	-15.3	-3.11
		-14.4	2.22	-14.4	2.94	-14.4	2.7	-14.4	1.12
		-13.5	2.77	-13.5	1.99	-13.5	0.72	-13.5	-0.77
		-12.6	-1.13	-12.6	0.23	-12.6	-0.81	-12.6	-4.45
		-11.7	-0.26	-11.7	2.04	-11.7	0.96	-11.7	0.36
		-10.8	-0.34	-10.8	1.43	-10.8	1.6	-10.8	0.37
		-9.9	-0.19	-9.9	0	-9.9	0	-9.9	-0.32
		-9	-0.03	-9	-2.18	-9	-1.71	-9	-3.63
		-8.1	0.48	-8.1	0.57	-8.1	1.49	-8.1	0.05
		-7.2	0.71	-7.2	1.16	-7.2	1.29	-7.2	-0.53
		-6.3	1.36	-6.3	2.56	-6.3	0.63	-6.3	1.68
		-5.4	0	-5.4	-0.63	-5.4	-0.05	-5.4	0.49
		-4.5	-0.69	-4.5	-0.81	-4.5	-0.88	-4.5	-1.98
		-3.6	-2.24	-3.6	-0.37	-3.6	-3.71	-3.6	-2.73
		-2.7	0.48	-2.7	0.19	-2.7	0.25	-2.7	0.48
		-1.8	-0.88	-1.8	-0.41	-1.8	-1	-1.8	0.32
		-0.9	1.11	-0.9	4.87	-0.9	1.3	-0.9	0
		0	0.36	0	-0.24	0	-0.2	0	-3.04
		0.9	-0.81	0.9	33.16	0.9	10.91	0.9	2.08
		1.8	98.83	1.8	102.92	1.8	36.14	1.8	8.95
		2.7	263.47	2.7	163.8	2.7	58.7	2.7	17.99
		3.6	363.76	3.6	209.61	3.6	79.66	3.6	23.95
		4.5	434.79	4.5	252.67	4.5	102.03	4.5	34.45
		5.4	486.95	5.4	285.82	5.4	120.5	5.4	39.68
		6.3	523.28	6.3	314.41	6.3	136.18	6.3	46.34
		7.2	552.07	7.2	341.07	7.2	151.06	7.2	52.43
		8.1	577.44	8.1	364.33	8.1	166.75	8.1	59.89
		9	600.54	9	384.34	9	184.5	9	67.35
		9.9	615.63	9.9	401.4	9.9	196.55	9.9	70.64
		10.8	632.16	10.8	418.74	10.8	208.09	10.8	76.48
		11.7	645.59	11.7	435.73	11.7	220.98	11.7	84.31
		12.6	657.45	12.6	447.82	12.6	231.56	12.6	88.74
		13.5	666.27	13.5	458.92	13.5	242.91	13.5	94.53
		14.4	677.91	14.4	473.31	14.4	253.77	14.4	101.26
		15.3	683.35	15.3	482.03	15.3	265.1	15.3	104.37
		16.2	693.45	16.2	494.01	16.2	274	16.2	110.61
		17.1	699.38	17.1	501.85	17.1	281.56	17.1	116.17
		18	706.85	18	511.06	18	293.02	18	119.32
		18.9	712.47	18.9	517.63	18.9	297.77	18.9	122.64
		19.8	718.08	19.8	525.81	19.8	309.61	19.8	130.13
		20.7	721.35	20.7	531.64	20.7	313.84	20.7	132.47
		21.6	726.04	21.6	539.2	21.6	320.41	21.6	138.66
		22.5	734.26	22.5	546.06	22.5	330.26	22.5	143.73
		23.4	736.7	23.4	551.84	23.4	339.09	23.4	149.12
		24.3	739.57	24.3	559.16	24.3	345.08	24.3	152.65
		25.2	742.46	25.2	559.88	25.2	346.22	25.2	153.28
		26.1	745.16	26.1	566.02	26.1	352.46	26.1	158.62
		27	748.74	27	570.42	27	360.18	27	162.31
		27.9	754.44	27.9	576.17	27.9	366.42	27.9	166.15
		28.8	757.62	28.8	581.26	28.8	371.71	28.8	172.18
		29.7	759.43	29.7	580.72	29.7	376.41	29.7	174.77
		30.6	761.96	30.6	588.27	30.6	382.14	30.6	178.11
		31.5	762.12	31.5	590.28	31.5	385.94	31.5	179.24
		32.4	765.87	32.4	594.64	32.4	390.8	32.4	184.75
		33.3	768.59	33.3	598.43	33.3	396.84	33.3	189.06
		34.2	770.68	34.2	601.11	34.2	399.29	34.2	192.84
		35.1	774.95	35.1	604.98	35.1	405.34	35.1	195.46
		36	775.04	36	606.33	36	408.64	36	200.41
		36.9	776.28	36.9	609.79	36.9	412.1	36.9	201.85
		37.8	779.61	37.8	610.58	37.8	416.05	37.8	204.75
		38.7	782.12	38.7	615.8	38.7	420.9	38.7	208.27
		39.6	782.48	39.6	617.26	39.6	424.41	39.6	212.94
		40.5	785.28	40.5	619.69	40.5	428.62	40.5	214.92
		41.4	786.36	41.4	622.73	41.4	431.73	41.4	218.02
		42.3	784.79	42.3	620.77	42.3	430.95	42.3	220.14
		43.2	789.68	43.2	626.93	43.2	436.62	43.2	223.78
		44.1	791.07	44.1	628.2	44.1	439.7	44.1	226.64
		45	794.74	45	633.42	45	444.08	45	231.26
		45.9	793.01	45.9	631.25	45.9	444.87	45.9	232.91
		46.8	792.54	46.8	632.76	46.8	448.19	46.8	234.15
		47.7	795.35	47.7	634.84	47.7	449.31	47.7	236.15
		48.6	798.72	48.6	639.06	48.6	454.48	48.6	239.49
		49.5	800.09	49.5	641.74	49.5	459.85	49.5	244.58
		50.4	799.02	50.4	640.49	50.4	460.03	50.4	245.94
		51.3	797.93	51.3	640.98	51.3	462.22	51.3	245.99
		52.2	801.8	52.2	643.55	52.2	465.07	52.2	249.76
		53.1	801.93	53.1	648.76	53.1	468.31	53.1	254.62
		54	803.7	54	647.48	54	469.94	54	255.82
		54.9	803.57	54.9	648.45	54.9	471.33	54.9	256.32
		55.8	806.96	55.8	649.69	55.8	473.52	55.8	259.63
				56.7	653.6	56.7	476.37	56.7	265.06
		57.6	809.22	57.6	651.99	57.6	479.25	57.6	264.77
		58.5	809.01	58.5	653.74	58.5	480.63	58.5	266.83
		59.4	810.43	59.4	659.89	59.4	482.01	59.4	268.85
				60.3	654.35	60.3	477.3	60.3	268.62
				61.2	649.1	61.2	477.17	61.2	265.35
		62.1	810.26	62.1	642.91	62.1	474.09	62.1	265.76
		63	800.28	63	639.91	63	471.01	63	265.14
		63.9	795.25	63.9	636.73	63.9	468.57	63.9	262.89
		64.8	790.66	64.8	633.73	64.8	469.95	64.8	264.25
		65.7	784.43	65.7	630.43	65.7	467.55	65.7	263.06
		66.6	777.73	66.6	627.77	66.6	464.56	66.6	262.84
		67.5	772.05	67.5	619.78	67.5	459.89	67.5	259.76
		68.4	768.11	68.4	619.41	68.4	457.73	68.4	258.25
		69.3	762.95	69.3	617.78	69.3	459.04	69.3	257.2
		70.2	757.46	70.2	612.49	70.2	454.82	70.2	257.45
		71.1	754.97	71.1	611.54	71.1	456.52	71.1	257.55
		72	747.55	72	610.12	72	452.51	72	254.74
		72.9	746.91	72.9	608.74	72.9	454.1	72.9	255.17
		73.8	742.68	73.8	603.65	73.8	449.6	73.8	254.95
		74.7	737.51	74.7	601.28	74.7	450.63	74.7	253.89
		75.6	733.81	75.6	598.11	75.6	447.79	75.6	252.5
		76.5	729.75	76.5	596.68	76.5	447.18	76.5	252.15
		77.4	724.44	77.4	593.39	77.4	444.65	77.4	250.87
		78.3	722.28	78.3	592.36	78.3	443.17	78.3	253.1
		79.2	718.15	79.2	592.44	79.2	443.33	79.2	250.97
		80.1	715.96	80.1	589.04	80.1	441.21	80.1	251.25
		81	712.98	81	587.79	81	442.17	81	250.57
		81.9	711.12	81.9	587.36	81.9	442.59	81.9	251.58
		82.8	703.45	82.8	583.14	82.8	435.63	82.8	248.83
		83.7	701.17	83.7	580.23	83.7	438.74	83.7	248.6
		84.6	701.54	84.6	582.53	84.6	439.77	84.6	251.92
		85.5	699.21	85.5	578.77	85.5	437.22	85.5	248.88
		86.4	691.6	86.4	571.28	86.4	433.26	86.4	245.07
		87.3	690.33	87.3	571.73	87.3	433.18	87.3	247.96
		88.2	689.3	88.2	571.01	88.2	431.54	88.2	245.19
		89.1	684.19	89.1	568.88	89.1	428.97	89.1	247.86
		90	682.41	90	567.83	90	428.76	90	246.72
		90.9	679.82	90.9	567	90.9	430.18	90.9	244.38
		91.8	676.9	91.8	564.61	91.8	428.43	91.8	245.83
		92.7	673.67	92.7	562.99	92.7	426.28	92.7	243.29
		93.6	671.29	93.6	561.42	93.6	426.98	93.6	244.09
		94.5	667.99	94.5	557.96	94.5	422.63	94.5	242.31
		95.4	664.77	95.4	555.01	95.4	423.58	95.4	240.45
		96.3	664.26	96.3	555.4	96.3	421.81	96.3	242.78
		97.2	661.11	97.2	555.41	97.2	422.41	97.2	242.06
		98.1	657.63	98.1	553.93	98.1	423.32	98.1	242.5
		99	655.52	99	552.75	99	420.24	99	240.89
		99.9	654.48	99.9	548.98	99.9	420.27	99.9	240.82
		100.8	650.2	100.8	550	100.8	418.92	100.8	240.05
		101.7	647.5	101.7	544.58	101.7	414.92	101.7	238.11
		102.6	647.97	102.6	544.68	102.6	417.79	102.6	238.72
		103.5	646.01	103.5	544.91	103.5	415.74	103.5	239.73
		104.4	640.69	104.4	542.08	104.4	412.86	104.4	237.89
		105.3	639.04	105.3	539.73	105.3	413.67	105.3	236.16
		106.2	638.42	106.2	539.47	106.2	412.28	106.2	237.72
		107.1	634.56	107.1	537.92	107.1	411.5	107.1	237.13
		108	633.94	108	537	108	412.23	108	238.28
		108.9	631	108.9	534.62	108.9	410.41	108.9	236.04
		109.8	628.56	109.8	532.63	109.8	409.25	109.8	235.2
		110.7	626.42	110.7	533.26	110.7	408.57	110.7	235.81
		111.6	624.06	111.6	530.93	111.6	409.48	111.6	234.2
		112.5	622.45	112.5	530.18	112.5	409.05	112.5	236.35
		113.4	618.13	113.4	525.23	113.4	404.96	113.4	234.75
		114.3	617.97	114.3	526.4	114.3	405.04	114.3	232.99
		115.2	616.04	115.2	524.6	115.2	405.68	115.2	232.71
		116.1	612.15	116.1	521.87	116.1	403.74	116.1	231.65
		117	612.18	117	522.37	117	401.93	117	231.3
		117.9	611	117.9	522.47	117.9	402.85	117.9	233.33
		118.8	605.65	118.8	519.63	118.8	400.41	118.8	229.07
		119.7	607.77	119.7	518.96	119.7	400.52	119.7	232.86
		120.6	603.09	120.6	514	120.6	395.05	120.6	227.62
		121.5	598.66	121.5	514.92	121.5	397.21	121.5	230.37
		122.4	601.3	122.4	515.69	122.4	397.96	122.4	229.59
		123.3	600	123.3	512.62	123.3	398.21	123.3	229.62
		124.2	598.57	124.2	513.04	124.2	398.78	124.2	230.35
		125.1	594.95	125.1	510.73	125.1	396.61	125.1	228.04
		126	593.84	126	510.79	126	394.27	126	228.22
		126.9	592.33	126.9	510.75	126.9	394.84	126.9	226.76
		127.8	588.12	127.8	508.62	127.8	392.49	127.8	226.39
		128.7	591.09	128.7	510.53	128.7	394.61	128.7	230.73
		129.6	587.27	129.6	508.1	129.6	393.78	129.6	227.81
		130.5	582.27	130.5	503.15	130.5	389.52	130.5	223.59
		131.4	582.06	131.4	503.59	131.4	389.54	131.4	226.05
		132.3	582.5	132.3	504.07	132.3	392.26	132.3	226.52
		133.2	579	133.2	500.27	133.2	388.94	133.2	222.28
		134.1	578.74	134.1	499.98	134.1	387.39	134.1	224.62
		135	576.71	135	497.24	135	388.99	135	224.65
		135.9	575.58	135.9	498.26	135.9	386.55	135.9	226.04
		136.8	574.32	136.8	498.94	136.8	388.09	136.8	226.17
		137.7	570.97	137.7	493.97	137.7	385.87	137.7	224.26
		138.6	570.42	138.6	493.44	138.6	385.47	138.6	222.54
		139.5	569.86	139.5	493.77	139.5	386.24	139.5	222.58
		140.4	565.35	140.4	490.88	140.4	382.2	140.4	220.09
		141.3	563.88	141.3	489.85	141.3	383.27	141.3	221.8
		142.2	566.08	142.2	491.92	142.2	384.42	142.2	223.7
		143.1	562.77	143.1	489.52	143.1	382.27	143.1	222.1
		144	562.7	144	487.53	144	381.36	144	221.06
		144.9	560.56	144.9	487.48	144.9	381.95	144.9	221.46
		145.8	558.78	145.8	487.82	145.8	380.89	145.8	221.85
		146.7	557.84	146.7	485.84	146.7	381.53	146.7	222.12
		147.6	555.97	147.6	485.39	147.6	378.42	147.6	218.29
		148.5	555.47	148.5	482.55	148.5	379.03	148.5	220.19
		149.4	553.01	149.4	483.98	149.4	376.83	149.4	218.22
		150.3	553.55	150.3	482.35	150.3	378.55	150.3	221.27
		151.2	550.09	151.2	482.33	151.2	376.51	151.2	218.51
		152.1	546.48	152.1	478.81	152.1	375.59	152.1	217.06
		153	549.38	153	480.85	153	377.95	153	220.15
		153.9	546.84	153.9	477.96	153.9	375.59	153.9	218.35
		154.8	547.07	154.8	479.76	154.8	375.71	154.8	219.99
		155.7	543.59	155.7	477.35	155.7	375.71	155.7	219.02
		156.6	544.8	156.6	477.89	156.6	375.41	156.6	217.7
		157.5	540.33	157.5	475.44	157.5	372.75	157.5	219.19
		158.4	537.37	158.4	472.93	158.4	370.39	158.4	216.82
		159.3	537.87	159.3	470.53	159.3	369.46	159.3	214.79
		160.2	537.96	160.2	472.2	160.2	370.84	160.2	217.93
		161.1	534.67	161.1	469.84	161.1	369.38	161.1	215.39
		162	536.06	162	471.53	162	370.98	162	217.99
		162.9	532.5	162.9	469.03	162.9	369.61	162.9	215.19
		163.8	530.68	163.8	468.02	163.8	369.11	163.8	215.16
		164.7	533.28	164.7	468.96	164.7	368.22	164.7	215.67
		165.6	530.31	165.6	467.91	165.6	368.67	165.6	215.15
		166.5	526.83	166.5	463.97	166.5	367.16	166.5	212.57
		167.4	527.95	167.4	463.92	167.4	367.68	167.4	213.01
		168.3	526.57	168.3	464.43	168.3	366.53	168.3	215.15
		169.2	524.88	169.2	463.38	169.2	366.03	169.2	213.09
		170.1	522.9	170.1	461.76	170.1	365.09	170.1	214.09
		171	522.68	171	462.14	171	364.37	171	213.64
		171.9	520.68	171.9	461.58	171.9	364.87	171.9	214.27
		172.8	521.43	172.8	460.55	172.8	363.21	172.8	212.59
		173.7	519.3	173.7	459.75	173.7	363.06	173.7	212.71
		174.6	518.55	174.6	458.27	174.6	363.95	174.6	213.09
		175.5	516.52	175.5	459.04	175.5	363.18	175.5	212.06
		176.4	517.03	176.4	458	176.4	361.98	176.4	212.41
		177.3	514.68	177.3	456.69	177.3	361.62	177.3	211.42
		178.2	513.39	178.2	455.46	178.2	359.57	178.2	210.2
		179.1	514.06	179.1	454.86	179.1	360.93	179.1	211.57
		180	510.06	180	453.58	180	358.88	180	211.44
		180.9	511.42	180.9	453.93	180.9	360.5	180.9	209.82
		181.8	510.42	181.8	455.02	181.8	361.47	181.8	211.15
		182.7	507.33	182.7	450.65	182.7	355.18	182.7	209.64
		183.6	506.66	183.6	450.37	183.6	355.55	183.6	209.29
		184.5	505.6	184.5	449.81	184.5	357.39	184.5	208.74
		185.4	506.9	185.4	450.5	185.4	357.93	185.4	209.8
		186.3	502.94	186.3	448.77	186.3	354.72	186.3	209.16
		187.2	504.13	187.2	447.06	187.2	354.52	187.2	208.96
		188.1	502.39	188.1	449.89	188.1	356.25	188.1	208.51
		189	503.28	189	449.17	189	356.49	189	210.89
		189.9	501.3	189.9	445.17	189.9	354.81	189.9	209.17
		190.8	498.18	190.8	442.81	190.8	352.78	190.8	208.24
		191.7	499.36	191.7	445.87	191.7	354.68	191.7	209.72
		192.6	498.68	192.6	445.85	192.6	354.89	192.6	209.4
		193.5	493.78	193.5	440.61	193.5	350.7	193.5	204.59
		194.4	495.55	194.4	442.89	194.4	352.44	194.4	206.55
		195.3	495.79	195.3	441.74	195.3	353.39	195.3	207.22
		196.2	493.44	196.2	440.26	196.2	349.59	196.2	205.34
		197.1	493.45	197.1	439.17	197.1	350.32	197.1	204.99
		198	492.29	198	438.57	198	350.07	198	206.77
		198.9	489.93	198.9	440.08	198.9	351.28	198.9	207.33
		199.8	489.96	199.8	439.61	199.8	350.3	199.8	205.83
		200.7	488.69	200.7	436.38	200.7	348.85	200.7	203.53
		201.6	488.91	201.6	437.95	201.6	348.3	201.6	207.53
		202.5	488.28	202.5	438.23	202.5	350.23	202.5	205.83
		203.4	486.21	203.4	434.31	203.4	347.33	203.4	204.65
		204.3	483.44	204.3	433.95	204.3	347.57	204.3	203.51
		205.2	485.85	205.2	435.33	205.2	347.51	205.2	203.84
		206.1	483.6	206.1	435.42	206.1	346.62	206.1	204.17
		207	482.7	207	434.55	207	348.06	207	204.48
		207.9	481.3	207.9	432.91	207.9	344.94	207.9	203.34
		208.8	483.72	208.8	434.63	208.8	347.74	208.8	205.24
		209.7	478.69	209.7	431.52	209.7	344.56	209.7	204.39
		210.6	480.05	210.6	430.01	210.6	344.89	210.6	205.91
		211.5	476.47	211.5	426.51	211.5	342.28	211.5	200.81
		212.4	479.91	212.4	431.64	212.4	344.7	212.4	203.72
		213.3	476.18	213.3	427.92	213.3	343.09	213.3	201.76
		214.2	475.96	214.2	428.18	214.2	342.42	214.2	202.29
		215.1	474.53	215.1	426.59	215.1	341.65	215.1	201.8
		216	473.2	216	427.16	216	341.28	216	203.65
		216.9	470.29	216.9	424.48	216.9	339.66	216.9	199.73
		217.8	469.69	217.8	424.86	217.8	341.55	217.8	200.7
		218.7	471.11	218.7	425.24	218.7	342.79	218.7	201
		219.6	470.98	219.6	427.05	219.6	341.16	219.6	201.89
		220.5	469.96	220.5	425.85	220.5	340.61	220.5	201.99
		221.4	469.83	221.4	425.36	221.4	339.54	221.4	201.23
		222.3	467.24	222.3	423.3	222.3	339.52	222.3	199.42
		223.2	468.04	223.2	423.23	223.2	338.01	223.2	201.78
		224.1	466.73	224.1	420.81	224.1	337.11	224.1	200.67
		225	465.18	225	419.54	225	338.25	225	199.92
		225.9	464.2	225.9	421.13	225.9	339.61	225.9	201.11
		226.8	465.8	226.8	419.29	226.8	339.82	226.8	201.07
		227.7	463.02	227.7	421.43	227.7	337.05	227.7	199.59
		228.6	465.28	228.6	419.19	228.6	339.91	228.6	200.45
		229.5	461.8	229.5	419.54	229.5	336.48	229.5	199.19
		230.4	460.84	230.4	417.34	230.4	334.13	230.4	198.64
		231.3	459.05	231.3	417.12	231.3	336.79	231.3	198.88
		232.2	459.56	232.2	416.57	232.2	334.86	232.2	197.38
		233.1	459.48	233.1	416.06	233.1	334.56	233.1	197.94
		234	456.79	234	414.14	234	333.87	234	196.92
		234.9	459.13	234.9	415.65	234.9	335.14	234.9	199.92
		235.8	457.65	235.8	414.44	235.8	332.31	235.8	198.21
		236.7	455.25	236.7	411.61	236.7	331.77	236.7	197.02
		237.6	457.26	237.6	413.23	237.6	332.78	237.6	197.75
		238.5	453.06	238.5	413.14	238.5	332.29	238.5	197.13
		239.4	453.09	239.4	413.37	239.4	331.54	239.4	196.32
		240.3	452.42	240.3	412.01	240.3	332.25	240.3	193.8
		241.2	452.32	241.2	410.21	241.2	330.7	241.2	197.07
		242.1	452.83	242.1	410.99	242.1	332.05	242.1	197.61
		243	453.87	243	412.6	243	330.58	243	199.21
		243.9	449.66	243.9	410.02	243.9	330.77	243.9	196.77
		244.8	450.44	244.8	409.12	244.8	331.95	244.8	197.49
		245.7	452.3	245.7	412.88	245.7	333.13	245.7	199.54
		246.6	450.78	246.6	410.6	246.6	331.37	246.6	195.09
		247.5	451.67	247.5	410.35	247.5	331.99	247.5	195.88
		248.4	447.56	248.4	407.61	248.4	328.94	248.4	198.52
		249.3	444.85	249.3	405.94	249.3	326.66	249.3	193.47
		250.2	444.15	250.2	404.52	250.2	325.85	250.2	192.72
		251.1	444.87	251.1	404.17	251.1	328.09	251.1	194.4
		252	444.86	252	406.04	252	328.9	252	194.16
		252.9	443.76	252.9	405.27	252.9	326.58	252.9	196.86
		253.8	443.43	253.8	405.79	253.8	326.04	253.8	196.19
		254.7	442.82	254.7	404.06	254.7	325.73	254.7	194.89
		255.6	440.5	255.6	402.56	255.6	325.37	255.6	190.61
		256.5	438.13	256.5	400.89	256.5	323.23	256.5	191.37
		257.4	441.27	257.4	403.95	257.4	325.4	257.4	195.57
		258.3	440.21	258.3	401.78	258.3	323.43	258.3	193.01
		259.2	437.4	259.2	400.77	259.2	323.82	259.2	190.61
		260.1	436.98	260.1	398.9	260.1	323	260.1	190.34
		261	437.58	261	401.02	261	324.99	261	194.99
		261.9	437.63	261.9	399.13	261.9	322.96	261.9	194.09
		262.8	435.78	262.8	398.3	262.8	321.44	262.8	192.06
		263.7	438.27	263.7	399.78	263.7	326.12	263.7	194.94
		264.6	431.6	264.6	394.88	264.6	320.5	264.6	190.09
		265.5	434.89	265.5	398.42	265.5	322.8	265.5	192.87
		266.4	432.15	266.4	397.21	266.4	322.75	266.4	194.62
		267.3	432.17	267.3	396.42	267.3	321.1	267.3	191.56
		268.2	433.9	268.2	397.58	268.2	324.74	268.2	191.28
		269.1	432.19	269.1	396.61	269.1	322.22	269.1	193.2
		270	432.38	270	394.76	270	319.31	270	190.91
		270.9	429.35	270.9	394.81	270.9	319.16	270.9	191.52
		271.8	431.14	271.8	394.01	271.8	319.69	271.8	191.57
		272.7	431.12	272.7	394.74	272.7	319.55	272.7	191.49
		273.6	431.12	273.6	395.94	273.6	321.62	273.6	192.38
		274.5	429.29	274.5	394.1	274.5	318.79	274.5	189.2
		275.4	429.51	275.4	394.34	275.4	319.98	275.4	191.26
		276.3	428.3	276.3	392.74	276.3	318.98	276.3	191.21
		277.2	425.27	277.2	389.01	277.2	317.55	277.2	190.63
		278.1	427.67	278.1	391.58	278.1	318.19	278.1	188.41
		279	423.18	279	392.29	279	318.09	279	190.32
		279.9	423.87	279.9	389.34	279.9	316.53	279.9	187.06
		280.8	425.14	280.8	391.07	280.8	319.78	280.8	189.23
		281.7	426.72	281.7	392.11	281.7	317.4	281.7	193.22
		282.6	421.97	282.6	390	282.6	315.83	282.6	187.11
		283.5	421.42	283.5	387.1	283.5	315.76	283.5	186.96
		284.4	422.95	284.4	388.65	284.4	317	284.4	188.91
		285.3	419.14	285.3	385.91	285.3	314.64	285.3	187.42
		286.2	421.34	286.2	387.18	286.2	315.05	286.2	187.97
		287.1	420.54	287.1	387.94	287.1	315.05	287.1	189.04
		288	420.26	288	386.84	288	314.46	288	186.74
		288.9	416.91	288.9	385.14	288.9	312.39	288.9	185.84
		289.8	420.31	289.8	385.62	289.8	314.14	289.8	190.17
		290.7	419.9	290.7	384.49	290.7	314.72	290.7	187.37
		291.6	418.67	291.6	384.3	291.6	314.61	291.6	186.88
		292.5	417.13	292.5	384.52	292.5	311.41	292.5	187.32
		293.4	415.89	293.4	384.26	293.4	311.88	293.4	188.92
		294.3	415.5	294.3	382.65	294.3	313.76	294.3	186.96
		295.2	415.13	295.2	383.61	295.2	313.48	295.2	186.87
		296.1	415.11	296.1	381.13	296.1	311.85	296.1	185.8
		297	414.05	297	381.51	297	311.61	297	187.6
		297.9	414.71	297.9	382.97	297.9	313.95	297.9	187.53
		298.8	412.93	298.8	381.81	298.8	312.33	298.8	187.3
		299.7	411.15	299.7	379.37	299.7	309.78	299.7	184.48
		300.6	412.79	300.6	380.57	300.6	311.09	300.6	185.86
		301.5	413.46	301.5	381.82	301.5	310.01	301.5	187.52
		302.4	411.11	302.4	379.61	302.4	310.52	302.4	186.13
		303.3	410.59	303.3	376.33	303.3	307.66	303.3	185.41
		304.2	409.78	304.2	378.43	304.2	309.33	304.2	183.21
		305.1	408.21	305.1	377.08	305.1	308.98	305.1	183.77
		306	408.09	306	376.8	306	306.68	306	184.25
		306.9	406.94	306.9	377.1	306.9	307.09	306.9	183.36
		307.8	407.46	307.8	378.36	307.8	307.29	307.8	185.11
		308.7	408.72	308.7	377.09	308.7	309.22	308.7	185.54
		309.6	407.48	309.6	377.06	309.6	306.83	309.6	186.94

## Sheet: Figure S3
	A	Anti-N332-GT5 IgG ED50
		N332-GT5 mRNA prime at day 14	34481	32464	18207	13103	37281
		N332-GT5 and ApexGT5 double mRNA prime at day 14	14610	27877	28478	28331	26385
		N332-GT5 mRNA prime at day 28	8050	14021	9933	6467	11879	5266
		N332-GT5 and ApexGT5 double mRNA prime at day 28	11339	16120	11096	16910	23279
	B	Anti-ApexGT5 IgG ED50
		ApexGT5 mRNA prime at day 14	2293	1589	2331	2091	3024
		N332-GT5 and ApexGT5 double mRNA prime at day 14	945.2	2669	2609	1560	2827
		ApexGT5 mRNA prime at day 28	2580	2034	2255	3347	2159
		N332-GT5 and ApexGT5 double mRNA prime at day 28	2274	2993	4001	5333	3527
	C	BG18HC aa mutation frequency								D	PCT64HC aa mutation frequency
		N332-GT5 mRNA prime	aa site	mutation frequency		N332-GT5 + ApexGT5 mRNA prime	aa site	mutation frequency			ApexGT5 mRNA prime	aa site	mutation frequency		N332-GT5 + ApexGT5 mRNA prime	aa site	mutation frequency
			1	0			1	0.280112				1	0.847458			1	0.631912
			2	0.211864			2	1.96078				2	0			2	8.84676
			3	2.54237			3	0.280112				3	0.847458			3	7.42496
			4	0.635593			4	0.280112				4	0.282486			4	0.157978
			5	4.02542			5	0.280112				5	0			5	0.631912
			6	0			6	0.560224				6	0			6	0.157978
			7	0			7	0				7	0.282486			7	0
			8	0			8	0.280112				8	0			8	0.631912
			9	0			9	0				9	0			9	0
			10	0			10	0				10	10.452			10	2.52765
			11	0			11	0.280112				11	0			11	0.947867
			12	0.423729			12	0.280112				12	0.282486			12	1.4218
			13	2.11864			13	0.840336				13	1.69492			13	0.473934
			14	0			14	0.560224				14	0.282486			14	0.157978
			15	0			15	0.280112				15	0			15	0
			16	1.69492			16	1.12045				16	0			16	0.315956
			17	0			17	0				17	0			17	0
			18	0			18	0				18	0.282486			18	0
			19	0.635593			19	0.840336				19	0			19	0.789889
			20	0.211864			20	0.280112				20	0.847458			20	0.631912
			21	2.54237			21	0				21	0			21	0.157978
			22	0.211864			22	0				22	0			22	0
			23	0.847458			23	3.08123				23	3.9548			23	3.79147
			24	0			24	0.280112				24	0.282486			24	0.473934
			25	1.05932			25	0.280112				25	0			25	0.315956
			26	0.635593			26	0.560224				26	0			26	1.10585
			27	5.08475			27	12.605				27	0.564972			27	0.315956
			28	0.211864			28	0.280112				28	2.25989			28	2.68562
			29	0.423729			29	1.40056				29	4.80226			29	0.473934
			30	4.23729			30	1.40056				30	12.7119			30	8.84676
			31	4.66102			31	6.16246				31	14.6893			31	26.5403
			32	23.3051			32	36.4146				32	0.847458			32	0
			33	9.5339			33	11.7647				33	1.9774			33	3.47551
			34	0.423729			34	1.68067				34	3.67232			34	1.89573
			35	0			35	0				35	11.8644			35	21.485
			36	6.35593			36	3.36134				36	0			36	0
			37	0			37	0.280112				37	0.282486			37	0
			38	0.211864			38	0.280112				38	0			38	0
			39	0			39	0				39	0.282486			39	0.157978
			40	0.423729			40	0				40	1.9774			40	3.94945
			41	20.9746			41	12.605				41	0			41	0
			42	0			42	0				42	0			42	0.157978
			43	0.211864			43	0				43	13.5593			43	1.57978
			44	3.60169			44	1.12045				44	0			44	0
			45	0.211864			45	0				45	0			45	0
			46	0			46	0				46	0.282486			46	0.789889
			47	0.635593			47	0.280112				47	0			47	0.315956
			48	0			48	0				48	1.41243			48	7.58294
			49	1.27119			49	0.280112				49	0			49	0
			50	0			50	0.280112				50	1.12994			50	0.947867
			51	9.74576			51	16.5266				51	1.12994			51	2.52765
			52	1.90678			52	1.12045				52	21.4689			52	21.327
			53	11.8644			53	13.7255				53	7.9096			53	3.15956
			54	4.23729			54	5.32213				54	6.21469			54	18.9573
			55	2.54237			55	1.68067				55	5.36723			55	12.9542
			56	6.5678			56	0.560224				56	9.88701			56	0.947867
			57	14.8305			57	13.4454				57	0.847458			57	1.89573
			58	7.83898			58	4.48179				58	0			58	0.315956
			59	2.75424			59	4.20168				59	3.9548			59	3.00158
			60	1.27119			60	2.52101				60	5.64972			60	8.21485
			61	1.27119			61	3.36134				61	0.282486			61	5.21327
			62	0.423729			62	0.840336				62	2.54237			62	3.63349
			63	0.211864			63	3.92157				63	23.1638			63	10.2686
			64	0			64	0				64	1.9774			64	3.47551
			65	0.847458			65	3.36134				65	1.41243			65	1.89573
			66	1.05932			66	0.280112				66	0.282486			66	1.26382
			67	0.211864			67	0				67	0.282486			67	0.631912
			68	2.11864			68	1.40056				68	1.41243			68	1.57978
			69	2.54237			69	2.2409				69	0			69	0.157978
			70	4.44915			70	3.08123				70	6.21469			70	0.315956
			71	1.48305			71	0.280112				71	0.564972			71	2.68562
			72	9.32203			72	7.84314				72	1.41243			72	3.31754
			73	0.211864			73	0.560224				73	0.282486			73	0
			74	8.89831			74	6.16246				74	1.41243			74	0.789889
			75	0.211864			75	0.560224				75	1.12994			75	0.631912
			76	0.847458			76	2.80112				76	1.12994			76	0
			77	1.90678			77	0.560224				77	0.564972			77	0.157978
			78	3.60169			78	1.40056				78	3.38983			78	4.10742
			79	1.27119			79	0				79	3.67232			79	7.42496
			80	0			80	2.80112				80	0			80	6.79305
			81	0.423729			81	0				81	0.564972			81	0.315956
			82	14.4068			82	6.72269				82	10.7345			82	14.8499
			83	0.847458			83	2.2409				83	0.564972			83	0.631912
			84	18.8559			84	22.409				84	2.82486			84	1.10585
			85	0.211864			85	0.560224				85	2.25989			85	1.73776
			86	0.423729			86	1.40056				86	5.9322			86	5.21327
			87	0.423729			87	0.560224				87	1.12994			87	0.315956
			88	0.847458			88	0				88	0			88	0
			89	0			89	0.560224				89	2.82486			89	2.21169
			90	0			90	0				90	3.38983			90	2.8436
			91	2.11864			91	0.560224				91	1.41243			91	0.473934
			92	1.05932			92	0				92	0			92	0
			93	1.05932			93	1.68067				93	0			93	0.947867
			94	0.423729			94	0.560224				94	0.564972			94	0.473934
			95	2.9661			95	1.96078				95	0.564972			95	0.947867
			96	0			96	0				96	0.282486			96	0.631912
			97	5.08475			97	3.08123				97	1.12994			97	1.73776
			98	9.74576			98	14.8459				98	0			98	0
			99	36.8644			99	21.0084				99	3.9548			99	18.9573
			100	17.3729			100	23.2493				100	5.08475			100	7.58294
			101	4.23729			101	1.68067				101	0			101	1.26382
			102	33.8983			102	27.1709				102	1.69492			102	0.157978
			103	2.75424			103	1.12045				103	1.41243			103	0.315956
			104	0.211864			104	1.68067				104	0.847458			104	0
			105	0			105	0				105	2.25989			105	0.789889
			106	0			106	0.840336				106	0			106	0.157978
			107	1.69492			107	6.44258				107	0			107	0
			108	12.0763			108	24.3697				108	0			108	0
			109	0.211864			109	2.52101				109	0.564972			109	1.10585
			110	0.211864			110	0				110	17.5141			110	87.9937
			111	2.33051			111	2.52101				111	2.82486			111	0.473934
			112	4.66102			112	3.36134				112	1.41243			112	0.315956
			113	21.6102			113	13.4454				113	0.564972			113	0
			114	23.9407			114	7.56303				114	0			114	0.315956
			115	27.1186			115	27.1709				115	0.282486			115	0.789889
			116	6.35593			116	2.52101				116	1.12994			116	0.947867
			117	7.62712			117	3.92157				117	0.282486			117	0.157978
			118	0			118	0.560224				118	0.847458			118	1.73776
			119	0.423729			119	0.280112				119	0.847458			119	1.4218
			120	0			120	0				120	0			120	0.473934
			121	0			121	0				121	0.282486			121	4.58136
			122	0.423729			122	0				122	0			122	0
			123	0			123	0				123	0			123	0
			124	0			124	0.280112				124	0			124	0
			125	0.423729			125	1.12045				125	0			125	0.315956
			126	0			126	0				126	0.564972			126	5.37125
			127	2.11864			127	0				127	0			127	0
			128	0.211864			128	0.280112				128	1.41243			128	0
			129	0.423729			129	0.560224				129	0.847458			129	0.473934
			130	2.11864			130	1.40056				130	0			130	0
												131	0.564972			131	1.4218
												132	0			132	0.315956
												133	0			133	0.157978
												134	0			134	0

[truncated: 11 more sheets: Figure S4, Figure S5, Figure S6, Figure S7, Figure S8, Figure S9, Figure S10, Figure S11, Figure S12, Figure S13, Figure S14]
